# Supplementary material for: An LRP1-binding motif in cellular prion protein replicates cell-signaling activities of the full-length protein
Source: JCI Insight. 2023 Aug 8;8(15):e170121. doi: 10.1172/jci.insight.170121 (PMC10445690; doi:10.1172/jci.insight.170121)
Supplement: Supporting data values [file jciinsight-8-170121-s023.xlsx]

## Sheet: Fig. 2A
TNFα mRNA
Column#:	1	2	3	4	5	6	7	8	9	10	11	12	13	14	15	16	17	18	19	20	21	22	23
	0.00429	1	0.1153	1.20613	0.90668	0.99615	1.10853	0.97028	0.77278	0.93255	1.01996	0.86898	0.004	0.00274	0.0041	1.05053	0.05642	0.04836	0.05367	1.27915	0.81744	1.15149	1.0223
	0.00618	1	0.04845	0.74238	0.71906	1.35816	0.97794	0.7256	0.70929	0.67693	1.03917	1.65803	0.0494	0.04396	0.05804	1.02499	0.11748	0.08325	0.04453	0.69522	0.9404	1.0825	0.8319
	0.0117	1	0.05631	1.32	1.29	2.07	1.5	1.9	2.01	1.14	0.75012	1.23	0.31	0.09	0.29	1.10706	0.00836	0.0064	0.07509	1.59	2.01	1.4	1.4
	0.00703	1	0.0057	1.00975	1.00807	0.98824	1.05453				1.08815	1.05521	0.00751	0.00849	0.00702	0.77455			0.05254	1.1274	0.92745	0.86537	1.3533
	0.0459	1	0.01115								0.85266								0.04574
	0.25	1	0.01091								1.05556								0.0446
	0.00537	1									1.09644								0.08425
											1.6131								0.05217
											0.73868								0.0952
											0.98
IL-6 mRNA
Column#:	1	2	3	4	5	6	7	8	9	10	11	12	13	14	15	16	17	18	19
	1.1e-05	1	0.00332	0.47344	1.53963	0.82123	0.6727	0.93246	2e-05	1e-05	1e-05	0.81459	0.0024	0.00143	0.00131	0.49354	0.6347	0.76149	0.49533
	2e-05	1	0.00233	0.88318	1.64516	1.21166	0.91072	1.67719	0.00023	0.00059	0.0011	0.01678	0.00663	0.01507	0.00196	0.57916	0.83188	1.03607	0.81785
	0.00089	1	3e-05	0.8564	0.84938	0.763	0.75136	1.15185	0.00045	0.00012	0.00038	0.816	1e-05	6e-05	0.00193	0.724	0.73556	0.63003	0.90134
	0.00027	1	1.9e-05					1.07137	3e-05	2e-05	2e-05	0.81988
	4e-06	1	8e-05									0.84537

## Sheet: Fig. 2D
	#1	#2	#3
M1 CONC. CURVE	Fold increase	Fold increase	Fold increase
Veh	0	0.0506909	0.019358
LPS	1	1	1
LPS+M1 0.1 µM	0.980282	1.04122	0.624937
LPS+M1 0.2 µM	0.465195	0.792055	0.500602
LPS+M1 0.5 µM	0	0.0250395	0.0130745
LPS+M1 1 µM	0	0.0199983	0.0094758
LPS+S-PrP	0.0284701	0.0226635	0.011682

## Sheet: Fig. 3A
TNFα mRNA
Column#:	1	2	3	4	5	6	7	8
	0.03633	1	0.04922	1.03917	0.77842	0.05967	0.04453	0.89241
	0.0472	1	0.06949	0.75012	1.20868	0.04902	0.07509	0.93359
	0.04786	1	0.08006	1.08815	1.28294	0.07827	0.05254	0.81962
	0.05047	1		0.85266	1.09415	0.07827	0.04574	1.08612
	0.0647	1		1.09644	0.98857		0.08425	0.94876
IL-6 mRNA
Column#:	1	2	3	4	5	6	7	8
	0.00179	1	0.00397	0.85715	1.10372	0.00175	0.00782	1.35684
	0.0023	1	0.00213	0.85966	1.2023	0.00787	0.00131	1.30531
	0.00347	1	0.00486	1.13094	1.29332	0.00368	0.00065	1.10074
	0.00083	1		0.61311	0.40687		0.00196	0.4899
				0.59777

## Sheet: Fig. 3B
GluN1 mRNA
Column#:	1	2
	1	0.36779
	1	0.35548
	1	0.36362

## Sheet: Fig. 3D
TNFα mRNA
Column#:	1	2	3	4	5	6	7	8	9	10	11
	0.02638	1	0.93598	0.97583	1.09234	0.81331	0.93167	1.26351	1.18461	1.06238	0.95599
	0.002	1	0.88266	0.80667	0.73625	0.78402	0.83764	0.65622	0.86752	0.81257	0.88214
	0.00242	1	0.96798	0.72312	0.96953	0.63295	0.68636	0.76631	0.78558	1.22085	0.89243

## Sheet: Fig. 4A
TNFα mRNA
Column#:	1	2	3	4	5	6	7	8	9	10	11	12	13	14	15
	0.07182	1	0.64057	1.00927	0.98586	0.92612	1.13426	0.95026	0.81306	1.01311	0.00443	0.65003	1.01316	0.88018	0.03987
	0.05749	1	0.99652	0.95493	0.94237	0.78648	1.04975	0.64834	0.91589	0.85445	0.01294	0.8377	1.10017	1.06314	0.05142
	0.04376	1	1.27649	0.97414	0.92454	0.73577	0.7957	0.74294	0.67792	1.26491	0.00605	1.18147	1.3362	1.00925	0.08422
	0.08821	1			0.98795	1.04118	0.96762		1.02799			1.26522		1.16603	0.10465
	0.11761	1
	0.00828	1
	0.01043	1
	0.00619	1
	0.02273
IL-6 mRNA
Column#:	1	2	3	4	5	6	7	8	9	10	11	12	13	14	15
	0.00217	1	0.98271	0.88403	1.23589	1.19366	1.89466	0.98267	2.07239	0.85916	2e-05	0.83984	0.79125	0.54512	0.00038
	0.00057	1	0.69632	1.44104	1.31565	0.9284	1.72248	1.09686	1.73278	1.21074	2e-05	1.99478	2.00826	0.57702	0.00079
	0.00051	1	1.42418	1.28726	0.38223	1.87878	1.66814	1.90597	1.24284	0.3482	6e-05	0.63535	1.21734	1.54194	0.00212
	0.00173	1			0.56531	0.30752	0.47831		0.77855			1.68861			0.00599
	0.00236	1
	4e-05	1
	1e-05	1
	1e-05
	1e-05

## Sheet: Fig. 5C
	#1	#2	#3
M1 CONC. CURVE	p-ERK/ T-ERK	p-ERK/ T-ERK	p-ERK/ T-ERK
Veh	0.0128132	0.0640971	0.0470735
M1 0.1 µM	1.65058	1.34963	1.37122
M1 0.2 µM	1.95634	1.32057	1.40281
M1 0.5 µM	1.95443	1.29518	1.52171
M1 1 µM	1.96233	1.24405	1.44399
S-PrP	1.45804	1.15462	1.23371

## Sheet: Fig. 5E
Column#:	1	2	3	4	5	6
	0.504787	6.41292	5.55928	0.785405	3.50541	4.72829
	0.260017	13.7202	4.88499	1.50712	1.59896	10.8129
	2.67498	5.79753	0.553333	0.823803	1.47112	4.71493
	1.478	1.92481	4.9035	0.483012	0.788312	5.51176
	0.623857	6.11945	2.39706	0.601114	1.93526	4.25644
	0.427582	8.77173	1.83893	0.40795	0.808148	6.18186
	0.52957	5.3344	1.30962	0.458943	0.841498	3.69373
	0.502237	9.7478	1.37066	1.94877	0.470162	2.66304
	0.43569	3.88363	1.27015	0.63941	0.388368	1.47137
	0.326513	3.84278	0.513711	0.326513	0.411111	1.03696
	0.420494	6.81255	3.97583	4.20545	0.572149	1.3545
	1.43563	1.45123	1.85984	1.21069	0.371234	2.7609
	0.40795	4.20876	1.80049	0.615086	1.11197	7.74146
	0.254968	3.72484	1.19565	1.64521	2.38217	1.31008
	0.398261	8.6598	1.93853	0.639971	0.752922	1.03951
	0.312234	1.15944	2.40007	0.532374	0.297344	1.4652
	0.203975	5.00549	1.01024	0.356956	0.360576	5.904
	0.254968	5.31385	1.20529	0.565163	0.913348	1.49743
	0.342066	2.44382	1.80681	0.976784	1.13231	10.7729
	0.322535	2.57748	0.780459	0.576943	0.577504	1.41339
	0.411111	0.781478	2.85565	0.58143	0.504787	1.73491
	0.820948	1.80615	1.36332	0.342066	0.388368	3.41678
	0.258232	8.6186	0.69586	0.662918	0.475516	1.55602
		2.91143	2.12516	0.314223	0.938386	1.87468
	0.494027	2.23276	2.38044	0.827118	0.367716	0.655167
	0.596881	1.66928	1.30518	1.54414		0.983108
	1.20595	2.99241	1.59213	1.05465	2.52271	2.64657
	0.371234	2.70843	0.512487	1.30146	1.54531	1.4806
	0.693565	1.89839	0.909779	1.0778	0.481075	1.23073
	1.25715	3.22214	3.3843	0.557361	1.54807	1.03502
	0.919314	1.49345	3.02286	0.40795	0.67072	1.44338
	0.546703	1.17984	0.812228	1.28168	0.552313	0.716716
	0.509937	0.878214	5.55872	0.769954	0.62248	0.738491
	0.564551	0.58143	0.509937		0.186127	0.780357
	0.928085	0.758225	0.57011	7.0174	0.360576	2.9253
	0.752922	2.21522	3.12479	4.46205	3.09562	2.89884
	0.560931	2.01874	1.86846	1.80191	3.22841	4.12697
	0.471335	2.73872	3.30276	1.4011	0.777654	5.86229
	0.563225	1.56877	3.36676	2.5837	1.7373	1.90548
	2.93846	0.649048	9.41395	2.23862	1.32762	5.92057
	1.38295	0.802131	0.758072	1.94184	0.560931	4.33462
	0.458484	2.33969	4.13411	1.07765	0.549202	2.09538
	0.458943	2.31945	0.901977	1.52242	0.597034	1.16617
	0.326513	1.91823	0.64405	1.26082	0.228044	1.43088
	0.58143	2.18737	1.84505	0.630741	0.411111	1.75107
	0.438648	2.84749	2.82551	0.509937	0.356956	3.62203
	0.83645	1.7987	0.614066	0.483012	1.16699	1.58448
	1.88264	2.63913	0.631404	1.05129		1.29646
	1.09142	5.59722	1.54353	0.563225	0.892033	2.93153
	1.36862	0.95037	1.26026	0.449255	0.848433	2.09865
	0.717073	2.89603	0.456088	0.866893	0.274601	4.34762
	0.668578	0.833288	4.321	1.07209	1.13752	1.78473
	0.577504	0.772759	4.09	0.520034	1.54807	2.70481
	0.623857	1.07235	4.15583	0.305962	1.27326	3.75375
	0.411111	9.39386	2.72378	0.326513	1.19437	1.52334
	0.326513	1.76897	4.17587	0.456088	0.549202	1.41406
	0.461748	1.58973	1.04318	0.371489	0.58143	2.85315
	0.322535	2.99384	0.786527	0.551599	0.549202	1.52272
	0.481075	5.87713	0.438291	0.481075	0.58143	1.45643
	0.356956	4.3365	1.41706	0.461748	0.388368	0.849657
	0.915031	2.29594	9.62455	0.360576	0.686477	0.576943
	0.516515	1.07592	1.25343	1.37484	0.871125	0.600349
	1.8167	1.89605	1.98967		0.501319	1.89839
	0.254969	0.867199	6.99929	0.216366	1.27561	2.94045
	0.509937	1.35572	4.34915	0.228044	1.00284	12.6438
		0.995091	5.65347	0.305962	0.91141	2.75213
	0.458484	2.64387	2.99639	1.66413	0.855011	1.73858
	1.64541	1.06123	2.65555	4.07639	0.400199	1.45388
	2.21109	1.56347	1.29595	1.89533	1.03099	1.10656
	4.19969	6.08584	1.32257	3.21434	0.699481	1.08234
	7.33218	5.33435	7.0716	0.400199	0.778623	4.78418
	1.50059	3.85257	4.38469	0.907892	0.552313	2.16361
	2.12608	2.66835	2.36055	0.470162	0.576943	3.37976
	1.19131	0.686528	4.23248	0.622684	0.228044	6.74672
	1.17857	1.79279	8.32763	0.583062	0.203975	5.37127
	0.998661	1.46714	5.01227	0.883925	0.481075	4.76363
	1.64108	1.74036	0.653025	0.551599	1.17643	1.89921
	1.83536	2.39288	7.37629	0.509937	0.739817	1.51844
	1.72496	1.42058	0.509937	1.03262	0.520034	1.2856
	1.08413	3.17421	2.2888	0.952919	0.438648	3.86507
	1.02747	2.47197	1.54047	0.67072	0.825843	0.565163
	1.34501	2.43097	7.04672	0.40795	2.13929	1.78172
	1.45169	1.26362	3.25498	1.61217	0.662918	3.16171
	0.970308	1.9988	12.5099	0.509937	0.388368	2.16948
	0.438291	4.05905	1.54475	0.520034	0.367716	0.632577
	0.297344	8.29525	6.33117	0.297344	0.314223	0.570212
	0.525031	3.60709	7.03912	0.509937	0.367716	1.52777
	0.565163	2.05632	2.8304	0.542879	2.16086	0.626203
	0.730128	6.78951	1.58463	0.532476	1.15745	1.70635
		8.82395	6.21766	0.684131	1.59865	1.03226
	4.10025	6.04867	2.19018		1.35684	0.525031
	2.70496	3.91846	5.0264	4.2028	0.653229	1.70482
	1.4342	0.914776	1.12691	0.492446	2.28437	4.33875
	0.794635	0.703917	0.839968	0.411111	1.21717	3.24065
	0.87138	5.30916	3.02989	0.297344	0.305962	2.99114
	1.58585	3.44733	2.85718	0.764906	0.305962	4.83487
	1.82925	3.95048	2.85458	0.796777	0.438852	6.89787
	5.09764	5.20115	2.34663	1.15169	0.260017	2.09579
	2.52419	2.34245	1.62619	0.560931	0.570823	2.34872
	0.416211	4.79315	5.25388	0.693565	0.626203	1.66046
	0.481228	2.63979	1.04767	1.27994	0.421259	1.15674
	1.6087	1.79998	0.769495	0.757205	0.940273	1.49519
	0.43569	1.06888	1.64847	2.90327	0.873165	1.01585
	0.724519	2.03037	6.14342	0.310195	0.58143	0.696523
	0.865414	1.95586	2.1038	1.38468	0.274601	1.08815
	1.188	1.39366	5.03196	0.762662	0.465216	2.23108
	0.420494	1.23823	0.456088	0.789586	0.40795	0.664856
	0.367716	1.51242	0.467204	0.512487		0.847923
	0.877347	1.87019	4.7312	1.01737	1.38234	0.845425
	0.580563	1.13252	2.81225	2.69757	1.29912	0.520034
	0.512487	1.49172	0.76516	0.742468	2.11706	6.20002
	0.730434	0.765364	4.63752	0.752922	0.732881	0.892492
	2.16514	2.27539	1.72053	0.360576	1.55016	0.955112
	0.203975	1.0161	4.91824	0.411111	0.555882	1.10192
	0.456088	1.88447	1.42109	2.19915	0.86006	0.398261
	0.512487	1.61385	1.45628	0.755829	0.757358	0.489336
	0.957458	0.769138	1.05995	0.297344	0.827475	1.77499
	1.31946	1.5343	0.509937		0.958835	1.19101
	1.5189	0.581481	0.974541	4.48179	0.664856	0.576943
	0.744865	0.643337	0.565163	2.16433	0.614066	4.83742
	0.525388	3.06268	1.45016	0.525388	0.39464	1.08744
	0.962404	2.91006		1.94607	0.274601
	0.398261	1.1496	6.19125	2.39798	0.510396	3.72534
		1.73542	8.00851	0.780459	0.228044	5.49855
	1.52721	3.1506	4.73655	1.04318	0.420494	2.71388
	0.920436	0.984892	3.18088	0.890605	0.869188	2.30114
	0.502237	1.01396	3.40464	0.388368	4.96551	2.24286
	2.23378	2.77273	1.46184	1.81624	0.786527	10.1949
	1.60049	3.20801	4.81365	0.982598	0.766588	5.24445
	0.649048	2.65871	4.7518	0.438648	0.367716	0.520034
	0.69433	3.33662	7.64238	0.43569	0.622684	3.78807
	0.356956	10.4603	2.60695	0.411111	0.367716	2.85458
	0.796522	0.792799	3.36655	0.458943	0.908198	4.61401
	1.16551	3.36502	1.1544	0.260017		1.28015
	1.72007	0.861131	3.67058	0.367716	2.97074	2.89048
	0.371234	0.841804	7.54559	0.525031	0.973317	3.41117
	0.342066	0.551701	1.83934		0.322535	1.57912
	1.42344	0.653229	3.35753		1.02574	0.767914
	0.772504	1.44175	2.07453		0.839764	1.52267
	1.37071	0.875715	2.04995		0.938641	2.28941
	0.58143	3.46084	3.55038		1.22385	0.840733
	0.576943	1.74638	2.2193		1.19545	2.12929
	0.922119	0.616667	2.91857		1.3086	1.56046
	0.58143	0.812228	1.40044		0.601114	1.34934
	0.463992	0.892033	4.19189		0.878825	0.815899
	0.66608	0.638951	3.23422		3.72489	2.784
	1.42328	1.36143	3.44835		0.509937	0.504787
	1.33593	1.41411	2.78456		0.381025	1.81165
	0.360576	0.254969	3.55686		0.327074	1.02166
	0.324269	1.85862	1.99783			1.673
	0.542063		1.47219			1.67101
	0.367716	3.36645	1.70079			1.75836
	8.69932	7.38027	2.40053			0.943078
	0.716716	14.5959	1.65857			0.776838
	0.614066	3.37288	2.44316			1.78973
	0.326513	3.43422	4.8906			4.26471
	0.622684	1.49468	2.18172			6.45606
	0.360576	1.19708	4.05971			3.3229
	0.389286	3.3508	2.56769			1.99406
	2.40644	3.61357	4.28755			1.1189
	0.356956	6.45687	3.13331			2.80756
	1.18254	6.26004	2.12185			1.45036
	0.649048	9.51308	6.28727			2.26764
	0.274601	3.01077	3.38272			2.34408
	0.305962	2.85845	1.5294			0.848637
	0.951237	9.28682	4.74802			1.57208
	1.21263	7.0148	2.56259			0.92166
	0.399179	6.29354	9.33317			0.955112
	0.371234	11.8842	3.35952			1.93419
	0.40795	4.99942	3.72779			2.5942
		5.50013	1.8959			4.00561
		6.0143	3.83952			2.66208
		2.51195	3.23861			1.23109
		1.64511	1.80212			2.49084
		1.2549	3.29017			2.66896
		2.43357	3.45029			1.8551
		2.26524	1.49437			1.34746
		1.51375	3.07217			2.44484
		1.69161	1.40534			1.11227
		1.90691	1.52527			0.785405
		1.80671	1.38611			2.18789
		8.06552	0.943485			4.74935
		1.71313	2.60828			1.40855
		3.63906	4.33395			0.929666
		2.30981	0.809831			4.31453
		5.52619	2.59395			2.44989
		1.93853	4.84904			2.24296
		4.96714	0.649099			2.94647
		3.79347	2.29416			3.41474
		3.13902	1.16597			3.95354
		4.99835	1.66617			1.21248
		6.47778	7.19266			0.683112
		1.16638	1.09014			1.38055
		1.5985	1.2649			5.66204
		1.32033	6.51072			4.67638
		1.88427	2.17998			4.70702
		1.74572	1.88845			3.05906
		0.903608	2.52143			5.54016
		1.1214	6.34158			3.59878
		1.62496	5.47922			1.03456
		2.82781	3.06844			1.16699
		1.9859	3.76844			2.13699
		1.26	0.673423			6.39757
		1.8164	1.09514			9.03369
		3.43024	5.53991			3.1048
		0.551599	6.32648			1.43731
		2.53831	6.28278			1.74812
		2.22134	3.74896			2.2118
		2.77426	2.34816			1.65439
		5.00396	2.56712			3.44631
		3.01684	2.41307			0.883874
		3.10735	2.67533			0.512487
		3.30613	2.46004			0.880253
		1.84811	5.53618			3.04514
		1.94515	2.40629			4.77398
		2.87768	1.68055			1.76642
		0.709118	1.31038			3.10587
		5.0701	0.846546			0.735125
		7.54829	2.4094			1.573
		5.08575	2.82245			9.84081
		0.630741	4.77684			2.18921
		1.01707	5.46035			0.784946
		1.76494	1.33012			1.4525
		3.64044	0.288471			6.81235
		3.77063	2.25448			2.56463
		7.83559	4.77944			2.33011
		10.9838	5.39381			2.41945
		4.61289	2.17427			2.06244
		5.53807	1.08642			5.01946
		3.68118	1.72354			2.41389
		4.08057	0.367716			3.87782
		2.38686	0.314223			6.09966
		1.2804	0.371234			1.33405
		1.21212	0.203975			1.61211
		0.630537	0.645019			1.66168
		6.90618	0.570823			0.807281
		6.0424	3.13479			1.02997
		0.988003	1.68509			1.52481
		4.34262	3.69235			0.26736
		4.42279	0.922068			2.36167
		4.05339	0.940273			0.456088
		1.08066	2.92209			0.757205
		6.26412	0.846903			2.95009
		1.26801	2.12221			0.72513
		4.1465	0.662918			1.12038
		5.26143	3.45069			2.05785
		1.58458	1.54332			2.83647
		6.77222	1.61405			1.11467
		2.53265	0.58143			2.25866
		0.565979	2.82928			1.30855
		1.30192	1.41885
		0.57011	3.95686			4.90906
		1.38723	1.12186			5.36413
		0.690251	0.878214			6.85146
		1.16087	0.941089			11.8079
		1.20248	0.859193			8.63028
		0.551599	1.74954			4.28072
		1.18464	1.48341			6.189
		1.23624	1.05174			1.79069
		1.10641	3.97965			4.25451
		2.11751	0.93038			5.91027
		1.18841	0.822273			6.86385
		4.95067	0.503308			2.37411
		4.48811	0.62248			5.65831
		3.31607	0.671128			1.9553
		0.432682	0.980813			2.6275
		2.2503	3.52994			4.1028
		4.57174	1.08234			5.42078
		6.05785	2.74912			5.78416
		0.622684	3.40194			5.25597
		2.33475	2.94524			4.77036
		2.15352	1.49641			4.84955
		4.78867	3.83901			4.03625
		4.23931	5.54715			4.50453
		3.06411	6.41271			4.8442
		0.855521	1.45189			5.29248
		3.2152	1.39442			3.34534
		3.21271	3.24417			3.89357
		1.45118	1.93006			2.26754
		7.57695	1.22599			5.75005
		0.843028	3.32265			9.04822
		7.20378	1.1879			2.01241
		3.01883	3.73121			6.02128
		0.645019	2.78064			8.64787
		4.39622	1.74388			2.06361
		1.38427	2.2141			0.620185
		4.20566	2.66667			1.94454
		4.99325	3.1819			1.0775
		0.254969	2.64341			0.900957
		1.62854	1.70931			1.68386
		1.19284	1.08244			1.95693
		2.27988	1.74694			4.0053
		3.61999	2.82928			3.64998
		3.08838	3.55722			2.48661
		4.03376	0.592343			0.912073
		4.29224	2.28238			3.28547
		1.80314	1.66668			1.63037
		3.78292	2.08998			2.42128
		1.92649	1.00962			2.46437
		1.89697	0.645019			1.48534
		2.02787	3.61061			1.50161
		1.92542	1.53618			0.943791
		1.29187	0.549202			3.19985
		1.91466	0.956081			0.971175
		1.583	1.59524			1.21314
		1.05129	2.00135			1.38942
		3.8154	3.63065			1.33389
		2.94351	0.906923			0.725232
		2.05545	0.855776			0.666335
		0.768526	1.55648			1.57683
		0.730128	1.46143			0.509937
		0.54344	2.03603			1.18907
		2.27896	0.360576			1.01931
		5.25964	1.668			1.07245
		1.43155	1.18958			1.18616
		0.535281	2.22904			1.24236
		0.81748	1.87244			0.937519
		2.3964	0.638951			3.85752
		0.979538	0.823803			1.17025
		1.02242	2.91424			1.66127
		0.549202	0.565979			0.687089
		0.560931	1.14812			1.28244
		1.18678	1.92874			0.76307
		2.25173	0.83135			2.74433
		1.78789	1.09137			2.47554
		1.43379				1.05868
		2.89542	7.29042			1.20488
			7.30112			2.82485
			1.48891			2.15831
		3.564	0.744253			1.20952
		2.44178	2.67049			5.51089
		3.98511	2.23694			1.91405
		1.38055	3.19802			1.03461
		4.10683	2.17085			0.856082
		3.6613	2.06779			1.35342
		3.79969	1.30207			2.04439
		0.942058	6.13821			1.59881
		0.709118	2.68589			3.92346
		6.86717	0.758072			3.09552
		1.83404	10.9882			3.99179
		2.00665	7.23601			1.74215
		0.414222	4.26782			1.21003
		2.01746	4.73206			1.19626
		5.73419	5.35566			1.31299
		2.39854	6.36248			2.38768
		1.44858	5.57988			1.15281
		4.08995	1.23211			2.66967
		1.69544	1.11044			2.32445
		6.40522	0.803406			2.74387
		1.5395	2.28018			2.75208
		0.962404	1.65689			1.31191
		1.31044	2.23429			3.24529
		0.630537	0.662918			2.54081
		0.509937	1.26271			3.53004
		4.79101	4.45501			0.688262
		1.68478	0.813401			1.36148
		1.13502	3.12591			5.33613
		4.62324	1.67606			2.1527
		3.22178	3.36569			2.95427
		3.49179	7.68144			1.48065
		1.86204	2.56962			1.49738
		2.12317	5.57162			1.46393
		3.65594	2.09982			6.29084
		1.55541	1.47091			1.24165
		1.57081	6.05958			0.690659
		0.356956	4.41677			1.25439
		0.411111	7.49709			1.18418
		3.70245	4.49566			1.66127
		1.64541	3.22912			2.89088
		0.664856	4.17547			0.744865
		1.56015	1.20891			2.8916
		0.984841	3.21648			2.34826
		9.90823	0.781122			2.75784
		3.32489	0.883874			0.903608
		2.78727	1.44756			0.736349
		2.4402	2.0296			2.79226
		0.865261	2.55529			1.16378
		4.25267	3.42219			2.69685
		1.79977	3.49287			1.24578
		0.509937	2.34423			1.20855
		0.789586	1.43828			4.81544
		3.28073	4.05971			3.57466
		4.07914	1.32624			0.420494
		1.45057	1.58953			0.840223
		5.99956	1.13624			0.260017
		1.45653	0.894481			3.27068
		0.58143	0.96888			1.773
		1.12186	2.74132			1.08056
		0.823803	6.1426			0.941242
		0.794635	8.82252			4.18852
		1.41145	1.1033			0.768679
		0.596881	8.2263			4.05155
		0.799479	2.12399			1.1854
		0.708404	2.02323			1.19131
		1.20228	2.2914			0.968472
		0.525031	3.26222			3.31138
		0.552313	0.398261			0.666335
		0.233347	1.53726			1.01947
		5.97004	6.86375			0.631557
		0.611924	2.07075			0.372305
		1.14124	1.01406			1.24511
		0.360576	1.14134			0.907535
		3.45003	14.7106			0.80621
		2.27493	1.76046
		0.83696	4.32207			6.22995
		22.50617*	3.20118			3.60056
		3.92621	4.45338			6.10838
		2.86217	1.76219			1.33884
		5.84092	3.22321			2.56009
		4.83073	2.13042			3.91647
		2.8737	2.79017			5.31105
		2.19773	0.730179			1.92027
		4.77439	0.388368			2.28472
		1.36005	0.297344			5.13405
		2.11823	2.07065			6.18788
		0.671128	1.3828			4.26159
		3.70041	0.919314			1.33466
		0.921048	0.936142			2.21455
		0.798153	1.82272			9.49498
		1.56775	2.12771			3.73605
		1.77723	1.49284			1.44945
		3.39047	11.3114			1.30697
		1.42446	0.768067			4.57934
		4.27215	5.48855			6.31185
		4.14818	0.768526			2.40502
		2.31027	1.33879			7.47277
		4.98555	4.90376			2.368
		0.702183	0.766282			1.84959
		4.50351	1.98784			3.20817
		2.23633	1.27647			2.90455
		7.57705	1.01987			3.82942
		2.03271	1.7757			0.655167
		1.4342	0.680358			1.84087
		1.79044	3.11011			1.30962
		1.8474	2.01828			1.97529
		4.66735	3.11403			1.28494
		2.4732	1.46444			1.47535
		2.59364	1.75061			0.889432
		0.981272	0.934052			3.82672
		0.913246	2.59002			2.69135
		2.43179	2.07973			5.39865
		3.5974	2.50889			1.79432
		1.20891	2.607			1.58228
		0.742468	3.18879			0.815899
		1.1137	1.65097			0.789586
		0.930686	0.683112			3.10215
		0.585	2.03628			2.16346
		0.342066	1.17087			1.93812
		0.848433	0.565163			1.68458
		0.798153	9.10105			1.00809
		0.948534	1.86535			1.53924
		2.85947	2.84264			1.19351
		1.68886	2.09997			4.16282
		2.1991	1.27652			2.4016
		1.61013	2.02481			5.296
		9.70257	2.43077			6.08594
		3.29062	2.14505			4.09342
		1.51074	3.29175			2.42812
		2.92097	2.63734			4.28857
		6.04398	0.40795			3.39735
		3.01067	1.05312			5.59885
		12.8138	0.476383			4.45104
		5.23415	3.20506			2.89073
		2.86845	2.06443			1.94964
		1.69707	3.26411			3.66553
		1.33935	1.85841			3.58552
		0.840988	2.35866			3.57802
		2.18885	6.13434			3.96955
		2.10252	1.75847			1.62073
		3.29792	2.53622			1.13517
		1.07209	1.30819			3.17349
		5.97508	0.778368			6.38513
		1.05129	1.56474			7.40469
		1.97774	1.91466			1.78116
		1.70018	0.989686			3.24024
		1.68978	4.40677			2.50935
		0.830126	2.78691			3.21342
		0.962149	3.77313			5.84684
		1.4934	1.14144			2.50328
		1.6421	2.32343			0.866893
		3.01985	2.60925			2.59609
		1.51492	2.03699			0.842569
		0.551599	1.20044			0.871125
		1.59519	3.03173			5.3705
		0.840988	3.29409			2.77472
		0.90264	1.67254			1.56546
		1.63307	2.8095			1.90217
		2.51302	2.9841			3.19629
		5.93118	1.32798			4.89407
		2.34326	2.92005			3.31525
		5.47892	2.24535			2.25841
		3.41739	1.21217			3.81729
		1.96428	1.33502			2.31047
		4.11188	2.66192			1.84424
		2.53306	1.74608			2.14388
		3.62254	1.78417			1.49172
		3.62733	5.10982			2.6044
		1.36831	5.71512			7.98225
		0.747007	1.84551			6.54402
		2.45932	1.76545			3.49684
		2.96166	4.61105			1.08698
		1.53165	1.4035			3.12846
		0.791626	1.99788			0.787598
		0.952664	3.67206			1.47596
		1.15552	1.38876			7.12938
		0.676227	2.04704			2.47355
		3.27237	1.94913			0.874287
		1.78575	0.843028			1.71691
		2.45555	1.30931			3.42571
		0.638951	0.852105			1.77988
		1.20513	0.560931			2.28442
		0.456088	0.792646			3.71912
		0.576943	2.0218			1.1009
		0.360576	1.04216			0.851544
		0.504787	1.75995			0.616973
		0.326513	4.88815			1.71767
		0.310195	7.21428			0.695707
		0.326513	6.36376			1.23874
		2.08177	1.44904			2.04944
		1.42293	0.888361			1.27765
		1.00641	1.23491			1.25399
		1.13226	0.769954			2.85366
		1.2238	0.796318			0.96169
		0.365217	0.525031			1.17724
		0.936142	0.342066			1.46648
		0.310195	0.360576			1.54037
		3.29251	0.767608			4.62982
		3.43794	0.502645			1.48468
		1.9039	0.620389			0.687089
		1.19407	1.11233			2.0012
			0.724009			0.843793
		8.67031	1.01947			1.12441
		3.83896	3.96904			0.578014
		10.9887				0.914317
		5.54215	6.4376			3.41668
		5.24919	1.75831			2.46672
		2.25168	2.61169			1.05465
		1.30875	5.86229			1.71823
		1.10223	4.11815			1.14104
		4.37439	4.99692			1.40477
		6.90419	3.64472			6.625
		4.79264	8.63206			3.05457
		4.50948	4.65894			3.54391
		2.80812	8.25359			3.10526
		0.542522	1.26837			0.892339
		4.2672	1.14731			1.64659
		3.5613	2.65437			1.96958
		1.65597	3.99653			0.774186
		2.7684	2.33403			0.848688
		6.61266	3.24315			1.45658
		4.40744	7.95201			0.563735
		1.96657	2.93958			0.532476
		4.65312	6.281
		1.00962	6.22342			9.60721
		0.912226	3.70689			3.61122
		1.30309	4.68943			2.35749
		2.94606	7.69658			1.94449
		2.13205	2.42822			6.74932
		5.84383	3.49292			4.29734
		7.43152	10.2869			5.21028
		1.58871	4.70988			7.61504
		1.13532	1.43517			8.80886
		2.10007	4.04247			11.7501
		2.34184	3.51224			3.25467
		3.22688	3.57456			0.456088
		2.16055	4.36073			0.621358
		2.78854	2.56707			2.10956
		0.735125	4.24803			0.996162
		0.360576	1.67851			1.50059
		0.993561	5.17958			1.63476
		2.75065	3.28241			0.832982
		3.23825	3.09945			0.762662
		1.65169	2.64739			2.72128
		2.20844	3.16737			0.470774
		2.97885	3.93396			2.90037
		3.27675	4.34747			3.13305
		1.33068	1.22997			3.60393
		1.50941	3.67394			0.759194
		1.95224	4.5901			0.491273
		2.03975	3.43417			4.05828
		2.38258	2.17774			2.19569
		3.36094	3.37481			1.10493
		7.59108	3.93172			0.432682
		8.40794	6.91485			2.31343
		4.92553	1.69345			1.79472
		3.541	1.55592			0.742213
		1.89054	1.39702			0.520034
		1.7882	1.71033			6.90164
		3.11714	3.24045			3.16482
		3.51551	3.07395			7.34712
		1.21493	5.77065			3.41449
		3.08374	6.32097			2.19334
		3.21143	1.73093			0.952868
		1.73282	3.40414			4.96577
		4.2978	1.52889			2.03944
		2.12292	1.51926			0.773472
		1.65908	2.82026			0.755931
		1.03252	4.1619			1.10177
		1.37163	1.19754			0.420494
		3.78858	2.75279			1.18214
		1.42976	4.37235			1.18708
		1.51365	2.54142			1.42099
		0.980864	6.78935			10.1782
		0.620389	3.73305			5.08861
		2.22975	2.40476			6.40955
		1.19891	6.62148			1.36153
		1.33466	1.9118			0.809219
		2.15142	4.40198			2.29569
		0.866893	3.04188			3.92442
		2.18585	2.07463			5.11115
		4.49066	2.45162			1.20151
		2.55856	3.13785			0.973113
		4.28056	3.43346			5.40819
		2.75188	6.90353			2.92551
		3.74105	1.69314			2.35377
		1.88294	2.92372			0.796675
		1.90252	4.49668			0.890146
		0.585816	3.10149			5.52838
		3.13744	6.33245			0.946392
		3.03815	2.6787			1.59743
		2.42256	1.51987			1.60222
		2.32567	3.23173			5.70895
		0.367716	3.24473			1.49855
		0.356956	1.7909			5.0112
		2.19334	1.58927			1.868
		2.90271	1.85281			2.28906
		2.56529	2.11099			0.995193
		2.12195	2.55035			1.18596
		1.60482	1.23338			1.34501
		1.71324	8.12391			0.803865
		0.698563	5.4036			1.09086
		0.776787	1.44011			0.921201
		2.46391	2.74361			0.671128
		11.2481	4.11917			0.509937
		5.04414	1.08693			1.21498
		2.16004	3.5486			0.714881
		1.75056	3.96007			3.10531
		3.05116	1.80604			0.520034
		2.30813	5.39376			1.95545
		1.9858	2.67161			1.08912
		7.51566	4.21514			0.82518
		2.64678	0.83135			3.24116
		10.187	2.49349			0.942976
		2.1552	0.699838			1.0082
		4.14533	2.55626			5.9811
		2.66738	1.81022			3.44983
		4.8651	3.68582			1.92282
		5.69498	1.41666			0.94884
		4.57414	4.58933			2.98798
		2.70537	1.85025			0.509937
		13.9608	2.59486			2.84866
		10.9892	2.71353			1.06215
		6.33444	0.611924			1.40141
		2.82888	1.8602			0.963373
		2.22904	0.931196			0.895194
		2.05693	1.81461			4.43594
		1.53715	6.78104			4.69545
		2.54612	3.03122			0.715085
		1.65934	6.01287			1.0288
		2.779	1.98233			1.37923
		3.75599	1.95143			1.29993
		1.17566	1.66872			0.726711
		0.83288	1.87999			2.95621
		4.20351	0.730026			5.25674
		2.16519	2.29054			1.18428
		3.2204	1.7268			1.08693
		0.818194	0.87291			0.662969
		1.05914	1.37413			0.365217
		0.659706	1.94944			0.411111
		1.01472	0.806975			0.567203
		0.746956	1.97126			0.63941
		3.55166	2.3273			1.00962
		1.8113	1.49039			1.28637
		3.26421	1.51344			10.6859
		1.57193	1.17194			1.28152
		2.52577	1.60829			0.549712
		0.778368	3.08012			0.305962
		0.635178	1.35444			1.78065
		1.09014	0.912328			1.21023
		0.571945	2.78757			0.739205
		0.864037	5.82129			0.776022
		0.949299	5.48641			0.432682
		1.33553	6.46065
		5.39197	7.18955
		4.55527	1.46653
		2.79864	0.942568
		0.758072	1.20335
		3.2253	1.30733
		3.84508	1.33292
		3.71046	3.69801
		1.02625	1.37418
		0.82518	5.34093
		7.59413	1.29504
		8.71605	1.97835
		5.06719	3.09776
		2.75697	0.620593
		0.662918	1.45016
		0.604377	4.20214
		0.57011	1.09412
		0.456088	1.37418
		1.79763	0.927065
		2.41618	2.19773
		7.91427	0.904118
		1.35868	1.04455
		3.07671	1.10152
		0.620185	1.59462
		3.75569	0.695503
		0.463992	0.886475
		1.61395	1.66173
		1.12594	0.849657
		1.25771	2.22383
		0.86725	1.97228
		2.1219	1.02242
		1.25429	1.59794
		1.08173	1.71196
		1.90783	1.79013
		0.787598	1.11278
		1.17398	1.79452
		4.26654	1.79003
		8.33589	1.23038
		3.63136	4.93232
		0.623857	1.22997
		0.822273	1.30457
		1.08413	2.07019
		1.49559	3.84901
		2.02409	2.3246
		4.88132	1.63613
		4.60881	0.820387
		0.724773	2.07692
		3.48914	4.12452
		1.61298	0.839968
		1.45934	0.623857
		2.09992	0.831962
		2.73954	1.56505
		0.684131	1.42553
		1.63919	1.25863
		1.67938	2.20747
		2.8021	4.13518
		7.47149	4.21529
		1.70028	2.58513
		6.75825	0.996621
		4.28107	0.951797
		1.15898	1.26857
		1.71436	0.565979
		1.11472	1.42349
		2.09156	2.21093
		0.985861	1.94714
		0.73895	2.22404
		0.512487	0.585816
		0.693565	0.976121
		0.944811	1.49014
		0.693616	0.831962
		0.576943	1.13165
		0.481075	0.703917
		1.87902	1.15383
		0.955877	0.743029
		1.32584	0.43569
		2.17738	0.729006
		2.36152	0.254969
		1.89477	4.03753
		1.54638	0.66608
		2.28049	0.512487
		1.72277	6.30578
		1.3932	0.696064
		0.730281	1.37698
			0.710495
		3.72999	1.44389
		1.44108	2.54969
		1.61696	1.17056
		1.62145	0.673015
		1.48993	0.52651
		0.848688	3.40959
		0.917887	3.67206
		2.62026	1.18606
		1.95928	0.926097
		2.97711	0.471335
		0.398261	2.08416
		2.34301	1.93399
		2.55912
		13.1152	2.17799
		2.42546	3.67017
		7.04881	9.10176
		0.486327	5.20977
		1.17087	5.4475
		0.600349	2.26407
		0.504787	2.47743
		2.64356	3.98128
		0.865414	4.50366
		1.71716	7.09154
		1.2008	8.86469
		4.77306	9.71236
		3.96695	1.65429
		4.50529	6.4786
		7.3843	7.34172
		1.81476	5.02823
		1.5626	3.3713
		1.54113	4.76052
		2.25	3.24223
		10.052	5.19167
		3.11903	2.54295
		5.63098	4.80682
		0.512487	3.1485
		0.411111	3.5511
		0.713912	10.2261
		1.25429	2.41787
		1.17566	2.36998
		0.653229	4.00453
		1.51227	4.38199
		0.708455	14.3185
		1.36	6.11986
		3.00827	4.64338
		3.56905	3.54544
		1.88692	5.91711
		2.92367	4.26205
		1.03171	1.46352
		2.13419	2.32883
		0.560931	3.5486
		0.764855	1.77917
		0.525031	5.81022
		0.653025	0.775002
		1.03497	2.88278
		0.687089	2.89904
		1.97856	4.70728
		2.58074	2.55708
		1.38535	3.37272
		1.06154	2.35866
		2.04276	2.07871
		3.20235	7.36446
		0.542063	3.80744
		0.322535	2.0298
		1.74857	2.15265
		2.97818	3.71846
		1.43807	2.8479
		1.3777	0.815899
		0.360576	3.31051
		0.974235	5.25276
		2.38783	4.56511
		0.326513	3.52983
		3.1842	4.73757
		1.51104	1.71706
		1.80013	0.865414
		0.584082	1.81451
		3.79199	2.50287
		2.99772	3.59179
		1.03823	11.4636
		1.09305	5.11732
		0.297344	2.94203
		1.05424	2.07794
		1.4804	2.13684
		0.594689	2.7352
		2.52822	2.65193
		1.77086	4.72217
		2.11894	0.94425
		2.24362	1.59478
		2.19773	4.29969
		4.92135	1.52308
		2.57488	5.85703
		0.851544	7.12275
		1.91604	4.40866
		4.29423	6.16238
		2.08778	1.57912
		1.45342	2.2505
		2.13235	1.50702
		2.26795	4.59953
		1.70778	5.46377
		5.05541	6.57176
		6.44627	2.74922
		0.759194	4.64109
		0.796522	2.52511
		1.39034	1.28846
		0.994326	1.91614
		0.40795	2.19089
		2.20155	1.2831
		1.72654	1.55806
		0.94935	1.76515
		0.919314	2.766
		0.721153	1.33145
		1.17301	0.843946
		1.15613	0.952868
		3.57338	2.96482
		6.49843	2.00109
		2.26335	3.51464
		4.47189	1.67341
		4.2851	0.411927
		1.17877	0.509937
		0.868423	0.576943
		3.78705	1.38213
		2.32521	0.686732
		1.3778	1.23639
		2.02231	0.314223
		2.22302	1.19483
		1.90023	4.94394
		1.94847	0.861437
		0.58143	1.40217
		0.398261	3.95477
		0.389286	1.65383
		4.36899	0.632322
		1.81017	0.849657
		3.0764	1.1287
		3.00139	2.64846
		0.702591	0.572251
		0.563225	3.39899
		1.52298	1.5525
		0.937519	1.64541
		0.806261	2.69655
		1.27408	2.44826
		0.614066	1.31263
		0.708404	0.975153
		1.08724	2.22047
		2.45693	1.33486
		2.76034	1.19646
		0.698665	1.70161
		0.800397	0.713453
		3.88388	0.80774
		2.7325	0.483777
		3.49373	2.78354
		5.30819	1.24567
		10.5838	0.758225
		2.52123	1.12609
		2.4888	0.638951
		0.542063	2.41802
		2.93816	1.98156
		6.6378	0.458943
		7.62631	0.483777
		1.76882	0.305962
		2.45795	0.481075
		0.851901	5.48121
		0.995091	3.23927
		1.40105	2.78681
		2.3117	0.732321
		4.45884	0.520034
		3.269	0.844303
		1.66214	5.96014
		2.69543	2.02863
		2.17141	1.62859
		1.58539	1.94031
		2.22587	0.729567
		3.69612	1.50513
		1.83327	1.88973
		3.49404	0.729567
		1.77524	0.356956
		3.93773	3.52825
		1.13038	0.470264
		0.630741	0.576943
		6.88333	1.60238
		5.74719	1.07444
		1.06113	1.50804
		4.98571	2.23312
		1.44379	0.978161
		1.34628	1.17566
		0.844099	1.6907
		3.40449	4.02121
		1.03267	7.0122
		5.42711	3.17839
		5.48019	1.773
		1.80553	4.00841
		3.21072	3.61683
		1.64378	2.16631
		1.14471	4.37113
		2.17182	2.20946
		0.873165	2.82974
		1.76856	1.28999
		3.41097	2.47131
		1.42782	1.40824
		4.26363	2.10991
		8.85322	2.65494
		0.919824	2.29732
		0.616157	1.24165
		1.41666	2.9946
		3.45314	1.41686
		4.09801	3.84666
		1.51727	0.869596
		1.16454	2.54994
		1.46806	1.77963
		3.25539	3.13785
		3.53091	1.51181
		2.0863	0.483777
		2.08263	1.5086
		4.17628	2.07968
		1.23313	0.941497
		2.67136	1.16908
		2.50915	1.0185
		2.04051	0.677094
		3.5716	2.13342
		1.69819	1.3702
		7.13142	0.411927
		0.481075	0.858887
		0.649048	1.54715
		0.793258	1.59544
		0.875001	2.81827
		3.27997	2.41843
		2.21731	2.32113
		2.05765	1.01585
		3.62718	4.06527
		1.37316	0.939916
		0.620389	1.04767
		1.09014	1.48891
		1.13874	2.45535
		2.15658	2.27376
		1.68901	1.28601
			1.65276
			4.41203
			1.04048
			1.53766
			2.97737
			1.04303
			1.02997
			0.674239

## Sheet: Fig. 6A
Lrp1 mRNA
Column#:	1	2	3
	1	0.39	1.06
	1	0.25	1.23211
	1	0.26	1.44577
	1	0.000241	1.27997
	1	0.000231
	1	0.000212
Grin1 mRNA
Column#:	1	2	3
	1	0.93	0.15
	1	1.02	0.3
	1	1.08923	0.33
	1		0.650964
	1	0.9813

## Sheet: Fig. 6D
Column#:	1	2	3	4	5	6	7	8	9	10	11	12	13	14	15
	1.11464	2.96948	2.89028	2.25347	1.03067	0.64821	1.31323	1.1079	4.13066	1.30099	1.19	2.16596	1.60969	0.61382	1.15569
	0.395885	3.19379	4.37093	3.87319	0.897	1.05417	1.34556	0.70496	5.38968	1.0065	0.80376	1.6445	1.4759	0.24715	0.74707
	0.396565	3.72366	7.5706	2.07837	0.8251	0.57018	1.13504	1.20045	1.80993	0.53184	0.37097	0.61828	1.32399	0.18959	0.36052
	0.262336	1.53259	6.55241	0.54285	1.31644	0.47088	0.81063	1.15167	2.43855	0.97756	0.41474	0.60894	0.81063	0.64527	0.72388
	0.829485	1.84891	5.55488	0.69338	1.08861	0.66879	0.94857	1.61952	2.09221	1.13671	0.41845	0.34976	0.63052	0.16957	1.35156
	0.861141	4.93184	3.78709	1.2767	1.03247	0.78206	0.30914	1.16818	0.89919	1.83159	0.40058	0.79177	0.30914	1.10155	1.01874
	1.71078	0.66966	6.68182	3.85906	1.65081	0.55602	0.58329	0.62137	0.72262	0.71028	0.49846	0.92742	0.80376	2.44793	0.48801
	0.836905	1.13263	3.73726	0.40303	0.817	0.92909	0.25492	1.46576	0.64844	1.29029	0.37097	3.68167	0.80636	0.59946	1.3128
	0.840923	1.91413	3.47931	1.30772	1.41654	0.68011	0.48399	1.30426	0.90354	1.15037	0.41474	0.7237	0.40058	3.01174	0.59528
	0.636582	2.49872	4.29099	0.84665	0.83629	0.55299	0.41474	1.92563	0.29973	0.9618	0.43719	0.47088	1.20045	2.52492	1.01917
	2.03563	5.82971	2.2945	0.81832	0.66589	0.50983	0.30914	0.91914	2.48583	0.69952	0.62242	0.18548	0.31916	1.06393	1.01775
	0.437186	0.34976	2.41983	0.63388	0.49846	0.25492	0.73149	1.14283	1.07085	0.52461	0.39106	0.82825	0.7522	0.90952	0.51923
	0.276495	0.58329	1.7911	0.6192	0.55985	1.07024	0.72883	0.52826	2.20173	0.41474	0.47088	0.66879	0.30914	1.20161	0.7279
	0.612036	2.15019	2.95464	1.15524	1.50527	0.74806	0.63052	0.74453	1.13055	0.9971	1.27669	1.14654	1.05491	1.37426	1.14221
	0.879319	2.00725	4.1784	0.90651	3.66931	0.75566	3.3044	1.0912	3.0858	2.54175	1.91525	1.12496	1.27706	1.68456	0.31526
	0.721039	2.38483	3.69948	2.89989	2.7174	0.30914	3.19731	0.77112	1.09645	0.62137	0.43719	0.58329	1.58948	0.67954	0.55985
	0.437186	1.32219	1.3766	8.04943	1.43064	1.63504	3.57008	0.96594	4.48068	0.61544	1.41351	0.50983	1.38662	0.6594	0.74707
	0.754735	0.99339	0.6508	2.49121	0.91672	0.3761	0.7002	0.66879	1.67732	0.37097	0.86794	0.47088	0.87511	0.42427	0.58329
	0.710281	0.8612	0.80859	3.49643	0.3761	0.62137	0.66589	1.21554	1.54478	1.24274	0.25492	1.46056	0.52461	0.41965	0.83183
	0.437186	0.9132	0.66756	1.62304	0.61828	0.65723	0.49846	0.86485	1.15667	0.39106	1.07395	1.77199	1.33604	0.58407	0.60894
	4.31473	1.05398	4.91366	0.36232	0.49462	0.50983	0.43719	0.2619	1.36611	0.86782	0.49462	1.25227	0.88525	0.55527	0.66879
	0.30914	0.80611	0.89855	1.37082	0.58656	0.39106	0.26234	1.05108	2.67383	0.65723	0.9205	0.6921	0.68289	0.67526	0.39589
	0.55299	1.25295	2.20615	1.33316	0.65723	1.11525	0.83295	0.68289	1.91418	0.47088	0.50464	0.74707	0.81322	1.18784	1.08001
	0.315261	3.79779	2.60036	1.9943	0.69952	1.41562	0.89168	0.66879	1.62569	0.87437	0.5559	0.40844	0.49846	2.43807	0.74954
	0.332944	0.41474	0.34976	1.46898	0.71244	0.49846	0.39106	1.46106	2.77666	0.97472	0.95568	1.36201	0.55985	0.60532	0.64548
	2.18605	3.75587	1.98987	1.62929	2.07353	0.31526	0.30914	1.2433	2.41208	0.84092	0.39589	0.86306	0.53184	0.53976	0.61828
	0.445842	0.41474	2.38285	3.16354	0.78114	0.45011	0.39106	1.05547	3.2492	0.77471	0.25492	0.41474	0.26234	0.35967	0.97614
	0.445842	0.30914	1.3907	4.46992	0.58656	0.30914		0.80376	0.89294	0.78695	0.4404	1.41333	0.25492	0.53394	1.03247
	0.30914	0.32416	2.51176	6.25749	0.55645	0.85935	2.27453	1.41339	0.48425	1.56289			0.61828	0.76867	1.67208
	0.608944	0.80611	0.96773	3.38787	0.55645		1.21585	0.86559	2.52899	1.45543	0.74954	0.2765	0.80376	0.41783	0.22295
	0.645485	0.82757	0.53184	1.78695	1.69928	1.0329	0.9132	0.4328	1.82639	0.49846	0.66966	0.34976	0.6921	0.67206	0.43719
		0.48288	0.95203	0.55792	1.23489	0.34976	1.07983	0.70496	2.1476	0.66879	0.36052	0.41474	0.39106	0.56813	1.03735
	1.10839	0.66879	1.92007	1.49347	0.50983	0.37857	0.77199	0.31526	2.2968	0.91914	0.45141	1.60048	0.74138	0.89175	0.47787
	1.17473	0.96575	1.54576	1.21969	0.48288	0.8058	0.64208	0.67306	1.73334	0.75474	0.50075	1.08069	0.39106	0.52595	0.42575
	2.13047	2.5232	2.70405	0.84257	0.39106	0.62137	0.77526	0.50983	0.97927	0.80376	0.50464	1.54082	0.69124	1.71949	0.50983
	1.24509	0.41474	2.13165	0.59946	1.10598	0.42983	0.49846	0.63052	5.28045	0.53184	0.22295	1.2041	1.08156		0.7331
	1.70744	0.53184	0.92519	0.34175	1.53309	0.903	0.85409	0.48288	2.5894	0.6244	0.13825	0.72388	0.66966	1.57782	0.57005
	2.20794	0.39589	3.62436	0.77828	0.30914	0.34976	0.17485	0.68289	1.42775	0.88525	0.33294	0.90436	0.53184	1.50834	0.64548
	1.00532	2.18847	5.06619	0.98207	0.52826	0.39589	0.87171	1.37617	2.16264	0.58656	0.42303	0.81471		1.25617	0.74453
	0.74453	1.21733	2.36789	1.65607	0.30914	0.56406	0.33294	0.48288	3.00035	0.72104	1.02344	1.18623	6.53727	0.39262	1.41555
	0.76172	1.91191	4.07484	1.1846	0.44584	0.45011	0.30914	0.45011	1.31342	0.39589	1.03729	0.31526	0.83251	0.51119	0.39106
	3.27213	1.25647	2.08911	1.0301	0.30914	0.55645	0.79177	0.70496	1.01088	0.7237	0.87116	0.79177	0.472	5.65879	0.53209
	1.10246	6.46146	0.3761	0.62007	0.55645	0.53209	0.66966	0.66589	0.62735	0.68011	0.64821	0.95735	0.44739	0.93875	0.70496
	0.43719	1.71375	0.22295	0.70557	0.62137	1.08935	0.546	0.45011	0.82145	0.63701	0.70843	0.79177	0.30914	0.44441	0.57005
	0.40844	1.49129	0.31526	0.81354	0.69124	0.6244	0.49846	0.69124	1.43962	0.63052	0.39589	0.96773	0.9618	0.24715	0.22295
	0.63052	1.58608	0.50983	0.75063	0.85347	0.76475	0.49846	0.63671	0.69951	0.49846	0.37097	0.41474	0.96347	0.86224	0.49846
	0.31526	1.10821	0.40844	1.07038	0.52826	0.62137	0.37097	0.44584	2.76245	0.64208	0.43719	0.40015	1.16299	0.53952	0.56591
	4.68706	4.34107	0.55645	0.76416	0.69124	0.7002	0.81081	0.84092	1.60567	0.66756	0.43719	1.22556	0.57018	0.75099	0.37097
	0.78206	2.0125	3.76613	1.40556	0.34976	1.37784	0.98504	0.58656	3.55799	0.99117	1.23217	1.06004	0.4328	1.34878	0.99117
	0.55985	1.42211	2.95798	1.1135	0.58786	0.47088	0.49846	0.57265	2.85507	0.3761	2.59795	0.1955	0.56406	1.36311	0.2765
	0.80376	1.54694	1.4592	0.75494	0.49846	1.37605	0.60894	0.52461	2.7257	0.43719	0.94393	0.96347	0.70076	0.46332	0.25492
	1.3685	1.30711	3.0386	1.14658	0.57005	0.33294	0.49846	0.62137	1.3582	0.71152	0.75807	1.16966	0.70583	0.69568	0.39589
	1.68438	0.63052	0.89552	0.66213	0.93317	1.17671	0.74769	0.44281	1.08597	1.2786	1.08094	1.12607	1.02288	0.22828
	2.2477	1.50137	2.30297	0.65999	1.96001	0.47787	0.39106		1.36726	0.7237	0.43719	1.15006	1.1986	0.09479	0.52461
	0.48288	2.82604	0.55645	1.55863	0.43719	0.37097	1.00124	0.51323	1.12387	0.90572		0.60894	0.78002	0.72274	0.86559
	1.17857	1.46242	0.92742	0.90137	0.95982	1.08249	0.44584	1.46582	2.72273	0.55299	0.31526	0.30914	0.3131	0.35967	1.23489
	0.83183	2.23026	0.37097	0.3908	0.52826	0.53184		0.44584	4.23543	1.31644	0.79771		0.3761	0.6685	0.37097
	0.22295	5.02439	0.60944	1.47729	0.22295	0.4328	0.49945	0.62242	0.90651	0.43719	0.75436	0.34976	0.36052	0.70395	0.6244
	3.83532	1.35632	1.25288	2.19061	1.13863	0.30914	0.6508	0.49462	1.77342	0.36052	0.36052	0.80321	0.69952	0.43262	0.62341
	0.49976	1.2786	0.50983	0.77828	0.79177	0.69124	0.71152	0.26234	3.0718	7.40533	2.74554	0.61884	0.84099	1.15773	0.82949
	0.36052	1.22216	1.47967	1.54838	1.77799	0.45011	0.45011	0.74453	1.29375	1.18697	0.81471	1.61167	0.39589	0.90097	1.80136
	2.95965	0.78695	2.82857	5.17916	2.60859	0.53209	0.79177	0.31038	1.01558	0.72883	1.13238	1.46681	0.57005	0.80202	0.69124
	1.57872	0.69124	0.7083	3.66144	0.94244	0.22295	1.0329	0.66014	1.64163	2.0692	0.69346	0.57005	0.3761	0.55792	1.03593
	0.93354	2.001	1.90746	3.33841	0.86559	0.50983	1.02066	0.53184	1.55701	0.60894	0.61884	0.90665	0.81063	0.73587	0.3761
	0.9205	0.97756	0.63658	6.47889	0.58329	0.36052	0.5567	0.89787	3.78599	0.57018	1.04928	1.12471	0.50075	0.82552	0.4328
	0.71152	3.69781	2.59313	2.25011	0.84371	0.3761	0.44584	0.61828	2.88411	0.43719	0.52844	0.33294	6.78489	1.43135	0.87116
	0.61828	4.42528		3.92066	0.81063	0.33294	0.45011	0.49945	2.41529		0.17485	0.25492	1.83592	0.21613	0.903
	0.65723	0.82386	1.85663	1.66058	0.67071	0.26234	0.47088	0.55299	0.98215	0.57005	0.43719	0.39589	4.50968	2.655	0.63102
	2.11959	1.76606	0.50464	3.73321	0.26234	0.53821	0.81329	0.45011	1.59728	0.60944	0.22295	0.84055	0.30914	1.35215	0.41474
	0.80611	1.9116	0.67578	1.31163	1.18425	0.61884	0.70503	0.66966	3.83881	0.57018	0.9205	0.43719	0.65822	0.90797	0.3761
	0.34976	0.49462	8.39081	3.75276	0.45011	0.65822	0.55602	0.61204	2.99766	0.56257	0.90442	0.44584	0.69383	2.39068	0.49462
	0.39106	1.57093	3.9011	4.21264	0.80333	1.64506	0.2765	0.897	1.42071	0.34976	0.40015	0.6244	0.41474	0.50051	0.52461
	0.70632	2.61823	0.83183	2.31764		0.36052	0.50464	0.55299	0.83854	0.36052	0.61828	0.30914	0.61828	1.20157	0.55602
	0.77471	0.71028	1.24948	3.5602	1.53488	1.28132	0.57005	1.77193	3.24544	0.69346	0.77526	1.07167	0.49846	0.73647	0.62286
	0.60894	0.58329	1.54125	0.85318	0.87072	0.59528	0.13825	0.7564	1.02615	0.74521	0.66879	0.85892	0.31526	1.2824	1.05602
	0.68011	3.29173	1.20732	1.09337	0.66879	0.38556	1.18642	0.57018	5.7465	0.943	0.57265	0.98554	0.44584	0.55946	0.83295
	1.78195	1.66559	0.48288	0.59764	0.4328	0.77335	0.31526	0.55645	1.35749	1.01744	0.99914	0.4328	0.86516	1.51412	0.66879
	0.30914	6.37651	5.2202	2.9723	0.48288	0.34976	0.87437	0.52461	1.20853	0.55299	0.22295	0.61204	0.30914	0.65251	0.08742
	0.39589	5.46894	1.69774	1.84127	1.37617	0.1955	0.61884	0.472	0.92491	0.39106	0.81137	0.74453	0.49846	0.73002	1.89157
	0.87437	1.03036	2.04756	1.28232	0.55985	0.63052	0.55645	0.30914	0.65635	0.61828	0.81471	3.22953	0.85409	0.62256	1.6356
	0.1955	1.66268	4.77634	1.83438	0.43719	1.54082	0.81897	1.77447	0.64844	0.84173	0.66879	0.70503	0.33294	0.39262	0.43719
	0.58786	2.19774	1.73032	0.64654	1.95476	1.00372	0.49858	0.41474	2.86362	1.68821	0.3761	4.58016	0.26234	0.09479	0.61884
	0.43719	2.398	2.06277	0.49616	0.93354	0.69124	0.49462	0.49462	1.5614	1.04088	0.50075	0.41474	0.68289		0.51435
	0.44584	1.33542	3.94111	0.94097	1.10703	0.61204	0.68623	0.41845	1.14329	0.31526	0.30914	0.57265	0.2765	1.41533	0.95512
	0.3978	0.8578	4.95156	4.21212	0.44584	0.78033	0.53209	0.39589	1.28845	0.30914	2.17975	0.31526	0.69383	1.23524	1.12651
	0.55299	1.76587	2.59622	0.78003	0.99883	0.68289	0.86504	0.80611	2.99299	0.3761	0.93812	1.96929	1.08935	0.91565	0.25492
		1.45655	2.41129	1.9943	0.80611	0.73316	0.99976	0.39589	0.98662	0.39589	1.60036	0.94615	0.53209	0.81832	0.33375
	0.22295	0.6244	1.67208	3.37703	0.78726	0.33294	0.47088		1.07623	0.77471	0.43719	0.39106	1.05188	0.8709	0.91926
	0.60894	2.21419	1.01404	3.70856	0.96606		0.20008	0.80989	3.19796	0.54582	0.13825	0.26234	0.31526	1.68922	0.88952
	0.86516	1.62719	1.14666	2.71304	0.84735	0.93663	0.2765	0.43719	2.52147	0.94238	0.57005	0.3761	0.18548	0.78351	0.39106
	1.15229	0.79771	5.37459	6.19554	1.23322	0.45042	0.70583	1.10629	1.29284	1.24231	0.36052	0.24731	0.2765	1.53718	0.2765
	0.76265	1.97949	1.4435	0.73694	3.81188	0.37097	0.2765	0.52461	1.02373	0.89168	0.25492	0.1955	0.1955	1.21134	1.31978
	0.26234	2.12379	2.02091	5.03302	0.7331	0.57018	0.41474	1.51571	1.73211	0.57265	2.55208	0.60894	0.22295	0.85318	0.61828
	0.64208	0.74194	1.89324	2.08118	1.97528	0.50464	0.97769	0.30914	2.21842	0.98492	0.52826	0.61828	0.96996	0.61766
	0.58564	1.21022	1.90301	0.59724	0.70843	0.12366	0.66014	0.74633	1.30851	0.78206	0.57005	1.19217	1.02356	0.54285	5.0001
	0.39589	1.01404	1.37506	1.94991	0.57018	1.3013		1.63282	1.77266	0.25492	0.48288		1.0363	0.60599	0.75925
	2.10982	0.88729	0.80376	1.19251	1.30513	0.58564	2.39503	0.79177	1.58755	0.41474		1.53167	0.74565	1.20786	1.25443
	0.74633	1.06734	2.40653	2.68412	0.80611	0.52461	1.65421	0.39589	1.45727	0.7671	2.63301	1.01874	1.29876	0.48338	0.70496
	4.32073	0.36052	1.2752	4.84592	2.34155	0.36052	0.75498	0.75474	0.89666	0.39589	0.82602	0.44739	0.36052	1.52069	1.17115
	0.69346	1.34649	1.6965	3.51348	3.33569	0.75807	0.48288	0.53184	1.41766	0.51076	0.57265	0.34976	1.1879	4.60301	0.80815
	0.49945	2.14358	3.05764	0.83925	1.60988	0.96736	0.99364	0.7671	1.66976	0.30914	0.17485	0.44739	0.66014	1.93448	0.43719
	0.72104	2.44208	1.00736	1.18923	1.46891	1.02857	0.64821	1.75344	3.03841	0.2765	0.39589	1.9333	1.08935	1.72875	0.30914
	0.45351	0.84173	0.83183	1.12509	0.52461	0.81891	0.2765	0.97861	2.4158	0.43719	0.53209	1.10617	0.48399	1.74129	0.55299
	0.78676	2.79049	0.5776	1.44291	0.43719	0.36052	1.13578	0.58656	1.59914	0.33294	0.58786	0.52826	0.62224	1.68974	0.33294
	0.22295	0.70503	1.432	1.6863	0.47119	0.90442	0.68011	0.31526	0.66225	1.3489	0.50075	0.63658	1.29282	0.48694	1.61581
	1.39966	1.70584	2.7469	2.6463	0.52461	0.58026	1.5381	0.87171	0.53133	0.94857	0.79332	0.51076	0.78726	2.65516	0.49846
	0.13825	1.74219	3.22458	1.97926	0.51076	0.76667	0.49945	0.66589	0.79071	0.52461	0.77594	1.06282	0.64598	0.66055	0.24731
	0.36052	0.70503	0.26234	0.96712	0.6244	0.98152	4.49286	0.79177	5.95049	0.26234	0.94238	0.53184	0.31526	0.48259	0.63671
	0.59139	1.76191	0.58347	1.42028	0.73	1.05491	0.44739	0.90442	2.89705		0.48801	0.37709	0.36052	0.71162	0.80376
	2.06357	0.50223	1.78386	2.36548	1.66614	0.41474	0.74076	1.01843	4.34992	1.39206	0.25492	0.36052	0.30914	0.45098	0.63658
	2.1327	0.95122	3.52389	0.93009	1.07197	0.36052	0.36052	1.16163	4.15551	0.93354	0.59176	0.22295	0.22295	0.52496	0.91951
	0.33294	0.49846	0.78695	0.90299	1.76946	1.63269	0.4328		2.31887	0.84371	0.36052	1.20113	0.22295	2.71118	0.74565
	1.13325	0.39106	1.56066	3.99702	0.55645	3.29278	1.49321	1.37524	2.4215	1.58608	0.30914	1.21838	1.42205	2.55672	0.33375
	1.18191	1.19235	0.53184	3.54181	0.97132	0.52461	0.58026	0.50983	2.73452	0.49945	0.39106	0.69952	0.38556	1.3006	0.58656
	1.01917	0.49846	1.05695	1.68491	0.41474	0.50983	0.13825	0.7023	1.07267	0.22295	0.33294	0.1955	0.2765	0.21613	0.48288
	1.82547	2.8836	0.43719	0.62336	0.81897	2.09851	0.43719	1.04137	2.70311	0.81193	0.58656	0.4328	0.17485	0.77931	1.55405
	0.71028	0.66589	3.01585	4.37888	0.45011	0.9307	0.41474	1.4738	2.29723	1.26494	0.53209	0.86782	0.37097	0.36897	1.04137
		1.25486	0.52826	2.5121	0.95741	1.41395	4.56687	1.30031	1.07651	1.48523	0.39589	0.55645	0.79177	0.65516	0.8199
	1.96236		0.37097	3.01866	0.84451	0.36052	3.44976	0.43892	1.45454	0.50075	1.03018			0.5961	0.96569
	2.25382	4.06445	2.9074	0.76305	0.86943	2.63814	1.22828	0.52826	1.6609	0.30914	0.64208	0.7564	0.45042	0.42388	0.70503
	0.90702	3.52568	17.8712*	0.72673	0.3761	1.01138	0.79177	1.08385	4.43142	0.44739	0.50464	0.67578	0.83307	0.61212	0.41474
	2.45309	0.89552	9.63844	0.86722		0.47088	2.73626	1.03605	1.85852	0.75474	0.73532	0.84371	0.49846	4.14989	0.48399
	0.41474	1.34204	5.73387	1.16284	1.45593	0.33294	0.56257	0.65723	2.22206	0.55645	0.40015	0.51843	0.1955	0.53711	1.10227
	4.49063	4.22069	2.03241	8.14905	1.24342	0.49462	0.58026	1.0363	6.06419	0.08742	0.1955	0.95735	0.2765	0.21613	0.77446
	2.23496	2.8478	5.28413	5.29845	0.48399	0.88371	0.9618	0.77335	4.10811	0.39106	0.99117	1.36059	0.58656	2.38498	0.36052
	0.92006	3.34632	0.74565	0.95996	0.2765	0.57005	0.74633	0.70632	1.09265	1.76377	2.07427	0.65723	1.59158	2.29078	0.72611
	0.63701	5.31962	2.24436	5.27506	0.61828		0.69383	0.79177	2.37889	0.50075	0.13825	0.55645	0.48288	2.78821	0.13825
	0.41474	0.58786	1.72401	4.56427	0.75517	2.41605	0.50983	0.60894	2.01036	0.67578	1.5253	1.00928	1.16274	2.38391	0.61204
	0.4328	0.94956	2.26155	5.06878	0.59139	1.19458	1.41531	0.65822	4.65717	0.50464	1.32386	0.38556	0.45042	0.78264	0.69952
	0.58656	0.81601	1.34383	1.73073	0.52844	0.91642	1.54057	0.30914	3.71292	0.52461	0.81094	0.26234	0.85898	1.41557	0.30914
	0.61544	2.39738	1.4252	2.68487	0.55602	0.48399	1.91358	0.63052	2.0972	0.63837	0.25492	0.61544	0.49945	1.48563	0.45042
	0.97447	0.55645	0.87783	2.92094	1.41617	0.22295	0.2765	0.56406	3.71454	1.06159	0.57265	0.57265	0.60894	1.35622	0.41474
	1.38365	1.74955	1.65984	1.71348	2.81639	0.72883	0.62589	0.3761	4.02076	0.53184	1.4968	1.00297	0.93299	1.52108	0.56647
	1.05108	0.86504	0.92767	1.03446	0.82757	0.37097	0.44584	0.37097	1.54886	0.9247	0.92241	0.78695	0.65822	1.45121	0.25492
	2.40697	4.84274	1.11977	0.48572	2.35614	0.43719	0.78206	0.94857	0.53022	0.2765	1.23965	0.64208	0.55985	0.26808	0.13825
	2.57291	3.06667	1.53803	1.36093	2.36313	0.65723	0.50075	0.3612	5.73898	2.174	0.48399	0.30914	0.49846	0.6461	0.25492
	0.62137	4.2657	1.06938	0.40548	1.13337	0.77526	0.30914	0.22295	1.22562	1.81274	0.64208	0.56158	0.24731	0.3694	0.47088
	0.3761	2.4981	1.53371	4.43364	0.88513	0.41474	0.92519	0.49846	2.80506	0.43892	0.76277		0.99438	0.58925	0.64821
	0.55299	1.9074	1.46205	9.98295	1.41957	0.97256	0.72104	1.02047	1.2513	1.49105	0.45011		0.47026	0.63111	0.87116
	0.44584	1.20503	1.53259	0.99861	0.58347	0.25492	1.34272	0.76475	3.38158	0.67578	4.01728		1.00996	1.30356	1.00613
	0.2765	1.725	0.53184	2.37517	0.99753	0.97837	0.96934	0.43719	1.36592	1.18283	2.84415		1.90301	0.43227	0.36052
	2.74529	0.31526	0.58564	5.60241	0.7101	0.64134	0.45011	0.2765	0.7566	0.12366	0.31526		1.19421		0.30914
	0.69952	0.86114	1.12719	0.91652	2.31503	0.25492	0.30914	0.55299	1.40132	0.45011	1.52882		1.12385	5.5892	0.72401
	0.73	4.22984	8.17082	0.86465	2.18544	2.35182	1.04693		0.89017	0.57005	0.472		0.37857	1.21538	0.36052
	1.02641	1.04545	3.34125	1.29866	0.61828	0.38556	1.82615	1.11692	0.4833	0.43719	0.17485		1.02029	3.32025
	0.26234	0.61828	5.27257	0.64844	1.16874	0.41474	1.15285	1.27539	1.51016	0.52826	0.65668		0.63052	0.18959	1.32386
	1.14388	1.49197	3.5033	0.25435	3.97727	0.30914	0.43892	0.92742	2.71949	0.60894	0.57005		1.37753	2.94998	0.44584
	2.26637	0.91654	0.96545	1.87818	2.43083	0.30914	1.40578	0.74769	0.99976	0.49462			0.74756	1.44318	1.3507
	0.66589	1.79747	1.4861	1.815	0.99117	0.45042	0.61828	0.36052	1.12593	0.60894	0.48288		0.87437	0.70371	0.45141
	0.36052	1.50885	4.71	1.04969	0.97256	0.72104	0.31526	0.32373	2.70093	0.39106	0.58329		0.67238	1.98745	0.44584
		0.57018	3.20628	0.32283	0.33294	0.67578	0.75474	0.74707	6.65946	0.77879	0.33294		0.24731	1.02464	1.07024
	0.66879	4.92127	1.50607	0.43227	1.06895	0.63052	0.74707	0.70496	2.64364	0.49462	1.32324		0.49846	0.73053	0.7522
	0.85193	0.64821	2.03884		1.00984	0.55985	1.42872	0.59176	4.39012	0.74633	0.8076		0.45042	0.84451	1.02022
	2.51813	0.93317	1.07222	3.59696	1.49612	2.65514	0.47088	0.70496	1.84665	0.33294	0.53821		1.31595	0.51262	0.49462
	1.19427	0.49846	0.91914	4.1324	0.92798	2.55671	0.26234	0.68289	1.56432	0.72104	0.7023		0.30914	0.51859	0.59176
	0.48288	0.94374	1.9798	3.54592	0.55985	0.53209	1.58416	0.5559	0.84736	0.59528	1.08539		0.50983	0.63111	0.57265
	1.24621	0.88525	0.9205	1.04253	1.41599	0.36052	0.90813	0.43719	3.89712	0.45011	0.74565		0.74565	0.85804	0.65822
	3.2265	4.21816	1.71789	2.54402	0.31526	0.64821	0.18548	0.60894	3.06994	0.4328	0.93564		0.71028	1.22313	0.69742
	0.37857	7.07307	3.50905	2.351	0.70503	0.43719	0.57005	0.3761	0.88091	0.59176	0.31916		0.49462	1.07552	0.66014
	0.80611	3.09214	3.58108	1.96494	1.13226	0.69402	0.25492	0.58656	0.74687		0.69124		0.55645	5.67354	0.55299
	0.44584	3.96893	1.04539	3.76375	0.88513	0.39589		0.2765	0.79458	0.80989	0.30914		0.96136	0.49818	1.89144
	0.77471	0.72611	2.02512	6.08286	0.74608	0.41845	1.39849	0.57005	1.10674	0.84327	0.37097		0.92946	2.07892	0.60894
	1.94641	1.40115	1.83858	2.56915	2.34625	1.34847	0.84327	0.36052	0.74114	1.02066	0.45011		0.69383	0.63111	1.13226
	0.98492	3.62992	1.39867	0.60262	0.83307	0.39106	0.47088	0.57018	4.31511	0.49846	0.81162		0.60894	2.95473	0.70632
	0.83307	2.96125	4.74431	1.44817	1.25752		0.92872	0.69124	0.85001	1.02369	1.22481		0.43719	2.2924	0.6244
	1.01818	4.18415	1.7464	3.26174	1.31416	1.72364	0.55299		1.14788	1.34291	0.37097		0.52826	2.73302	0.50075
	0.44584	1.37166	1.25486	4.58176	0.54526	0.472	0.55645		1.56907	1.34167	0.34976		0.2765	1.36117	0.62137
	0.6244	0.67337	0.69377	5.39731	0.45141	0.52844	0.41474		1.02112	1.29462	0.2765		3.66801	1.46973	0.86559
	0.96773	2.46156	4.72799	4.73831	1.09256	1.14778	0.22295		0.75368	1.68735	0.31916		3.42194	0.61196	0.67238
	0.50464	3.10061	3.58269	1.2348	0.74707	0.62137	0.36052		1.3747	0.53184	0.64821		0.93503	0.85654	0.1955
	0.39589	0.71028	2.02227	3.27994	2.36492	0.43719	0.2765		0.95307	0.36052	2.1722		0.76926	0.64527	0.45042
	0.26234	1.32467	3.84669	8.11403	0.70503	0.70496	0.66879		0.97721	0.98925	1.07037		1.13405	2.06903	0.61828
	0.71115	0.53209	0.89168	4.00754	0.61884	0.58786	0.76475		0.80673	0.63689	1.44875		0.36052	0.98025	0.87035
	0.38556	0.67578	0.61828	2.84502	1.12471	1.03018	0.21108		1.03042	0.7331	0.6589		1.11934	0.60686	1.01917
	0.61204	0.30914	0.77526	1.73441	0.53209	0.58329	0.49846		2.09581	0.37097	0.80611		0.98072	0.59736	0.94578
	0.64548	0.58329	1.47602	2.9069	2.07816	0.86188	0.97064		0.63606	0.44584	0.49846		0.69124	0.93084	0.33375
	0.88457	1.46464	1.96644	4.11745	0.39589	0.30914	0.57005		1.1497	0.33294	0.4328		0.57018	0.30195	0.36052
	0.39106	1.71517	1.29301	2.59292	0.88896	0.80376	0.26234		0.70185	0.4328	1.88427		1.4916	0.82054	0.51076
	1.52715	9.64295	1.31446	2.68538	3.01158	0.22295	2.14995		0.58047	1.38254	1.29029		0.93125	0.99018	0.87511
	0.44584	5.02427	1.91667	1.33605	0.84327	0.43719	1.50446		0.62256	1.08539	0.41845		1.18834	0.3999	1.05411
	0.22295	2.88218	2.32968	3.19393	0.25492	1.38693	0.94609		1.4473	1.48863	0.81471		0.90022	2.60808	0.6508
	0.21108	0.41474	0.64548	2.96747	0.86516	0.76277	1.15507		1.00482	0.87437	0.39589		0.77879	0.63111	0.72883
	0.31526	1.88569	0.30914	2.33224	0.9205	0.47787	0.76203		0.92661	0.39106	0.74453		0.47088	0.55076	0.92081
		1.1505	0.45011	2.7109	0.84327	0.44739	0.36052		1.14978	0.30914	0.39589		0.69136	2.50533	1.00131
		0.93051	0.41474	1.59348	0.61204	0.48399	0.45011		1.04205	0.33294	1.86851		0.3761	1.49014	0.57655
		0.51843	0.34976	3.75782	3.24195	1.23229	0.1955		0.85013	0.84327	0.82652		0.56647	0.77931	0.5716
		1.9304	0.74707	4.39617	0.46198	0.58329	0.45011		0.46807	1.12447	0.58786		0.79177	0.5256	0.49846
		1.40034	1.01546	3.99785	1.10685	1.00866	0.30914		1.77171	0.36052	0.50965		1.12255	0.8914	0.82949
		1.11946	1.8413	1.54901	1.04675	0.77526	0.30914		1.20687	0.4328	0.33294		0.30914	0.75886	0.39589
		2.47059	5.18923	0.49782	1.06721	0.31526	0.47088		1.67376	0.55645	0.2765		0.24731	1.23112
		4.64545	0.7237	0.8709	2.63796	0.53821	0.65723		1.39994	1.02047	0.51076		0.26234	1.1118	1.06004
		0.92458	0.48758	0.95723	1.04088	0.30914	0.56647		1.75114	0.36052	0.44584			0.57117	2.1471
		1.78634	1.88971	3.06056	0.59176	0.41474	0.45011		0.89919	0.85898	0.34976		0.63052	1.07786	0.80376
		2.69261	1.09559	2.89898	0.26234	0.96464	0.22295		0.97199	0.3761	1.37283		0.41474	1.45422	0.30914
		0.92037	2.21963	2.08592	0.95228	0.49945	0.36052		0.90857	0.48288			0.33294	0.69635	0.92458
		1.13671	0.69124	1.46684	0.87456	1.14376	0.88457		1.13601	0.3978			0.47787	0.64717	1.57742
		2.66442	2.05869	1.67376	1.56474	1.80111	0.30914		0.75759	0.30914			0.99698	0.427	0.60894
		1.38983	2.33191	0.6668	0.95561	0.22295	1.72247		0.70224	0.24731			1.17313	0.81832	0.472
		3.14532	1.37283	1.93867	0.4328	0.2765	0.36052		1.15667	0.39589			0.30914	0.69235	0.58329
		4.46374	1.20095	3.62861	0.39316	0.33294	0.53184		1.41157	0.56406			0.49462	0.63159	0.26234
		1.73823	0.96773	1.95093	0.97936	0.17485	0.43719		0.83925	0.26234			0.55645	2.06982	1.76358
		1.71765	1.80748	1.18824	0.53209	0.22295	0.86782			0.42037			1.10079	0.53477	2.87859
		1.14128	0.91914	2.74738	0.9741	0.3761	0.44584		3.30941	0.8058			0.53209	0.43282	1.86115
		1.0742	1.96626	3.7484	1.93163	0.6244	0.61204		0.78311	0.45141			0.31526	1.14306	0.30914
		0.86794	1.63523	1.8455		0.70496	0.60894		6.22169	0.82491			0.94176	0.67823	0.62137
		1.79104	1.37839	2.98693	0.76667	0.36052	1.55343		2.76305	0.76555			0.78206	0.95173	1.23996
		5.93599	5.12431	5.42948	0.6244		0.61828		4.06321	0.24731			0.70904	0.36465	0.65822
		0.92383	2.59931	5.63513	0.90312		1.0572		4.88284	0.2765			1.13708	0.81785	0.83307
		1.49964	1.32331	3.45014	1.83567		0.78305		3.40496	0.50983			0.55645	0.94805	0.58329
		0.51076	1.98221	2.88965	0.61204		0.39589		5.87836	0.31526			0.44584	0.54221	0.58329
		1.15897	2.415	2.76902	1.70219		0.43719		2.05938	0.37097			0.61828	0.93456	0.39589
		0.64821	0.70391	2.66105	1.16602		0.74633		5.81886	0.41474			1.18122	0.62007	1.62045
		0.81329	1.00532	3.11037	1.05683		1.58144		3.36203				0.99889	0.47393	0.39589
		0.4328	0.58329	1.46846	1.95785		0.30914		7.37143	0.82825			0.55602	0.77207	0.39589
		3.39702	1.10079	1.11117	0.70496		0.59176		3.88976	1.31156			0.30914	0.49782	2.11916
		0.87437	0.68289	1.20339	0.49846		1.05602		1.75518	2.30637			1.03797	0.47958	0.4404
		0.53209	0.74676	0.64314	2.25808		1.20157		2.90579	0.81322			1.02678		1.05411
		0.77335	0.49846	3.3667	0.72883		0.62137		0.64527	0.45011			1.16874	0.92661	0.53821
		0.4404	1.40993	2.23342	7.65778		1.62484		1.19065	0.55985			0.36052	2.37066	0.53184
		0.63052	1.18122	1.6372	1.63758		0.48288		4.56752	0.9686			0.30914	1.14721	0.57543
		0.31526	1.37246	0.89567	1.33648		0.58786		1.98041	0.81193			1.78399	1.54438	0.30914
		4.24981	2.37525	1.58094	0.41474		0.58026		3.88513	0.63269			1.09559	0.525	0.3612
		1.57389	0.60894	0.88293	1.09541		0.47088		2.91936	0.74954			0.44739	0.69766	0.26234
		1.44134	0.58564	0.22828	0.70082		0.48288		4.73614	0.72104			0.33294	1.20691	0.83239
		0.47088	0.2765	1.06571	1.25381		1.45321		2.38917	0.25492			0.31526	0.67408	0.88544
		1.62002	5.46276	0.62826	1.67498		0.89917		4.30969	0.31526			0.47088	2.04379	0.50075
		3.35145	0.78695	1.02532	0.39589		0.69952		0.81888	0.1955				4.48776	0.63052
		0.33294	0.65723	0.80792	0.17485		0.83183		1.29561	0.3761			3.54967	0.99861	0.4328
		1.28683	6.93791	3.44899	0.26234		0.70076		1.43946	5.08109			2.27898	0.83533	0.36052
		1.29505	2.33098	5.34857	0.83307		0.36052		3.28635	3.3282			1.69613	0.49782	0.65723
		2.14389	0.91914	2.49924	0.85514		0.60894		1.4816	0.1955			1.13671	0.91984	0.30914
		2.0274	1.21807	1.40959	1.05398		1.05411		1.53798	1.35051			0.93966	0.67526	0.3761
		0.3761	4.75031	1.12153	0.33294		0.78571		0.65216	4.84516			2.00743	0.23979	1.26265
		0.47088	2.22729	1.29051	1.22556		1.61421		1.88748	1.06604			0.2765	0.82564	0.87876
		1.43385	1.00038	6.57938	0.67578		0.83307		1.87944	0.30914			0.39106	0.86829	0.83375
		0.9558	1.61773	3.06159	0.79177		1.82999		0.98334	0.76055			0.69346	0.46099	1.27774
		2.91989	0.49462	1.96593	1.0439		0.90022		5.01185	1.04928			0.30914	0.99363	0.39106
		1.85546	1.56221	2.88284	0.57005		1.30451		7.38916	0.69346			0.30914	0.29973	0.41474
		0.92742	0.75337	1.14302	0.9205		0.68289		1.1954	0.12366			0.79814	1.83205	0.26234
		1.09442	0.47088	1.5172	1.35669		0.68567		0.86224	0.47088			0.41474	0.5519	0.34976
		0.31526	0.62137	2.82805	0.53184		0.45011		1.78738	0.63658			0.62589	0.45656	0.37857
		1.70553	0.34976	2.78805	2.01547		0.84123		1.28042	0.43719			0.7522	0.65216	1.47658
		2.72451	0.30914	1.43452	2.79803		0.68394		2.29873	0.6244			0.70496	1.13328	1.54038
		6.42307	0.76685	1.15754	1.42217		0.49846		1.58324	1.63714			0.90745	0.36897	0.44281
		2.34687	2.4534	0.80254	1.51609				4.60819	0.75474			0.76475	0.45058	1.06554
		3.06562	1.32318	3.51209	0.94381				1.79961	0.25492			0.58329	0.41783	0.8732
			1.44875	1.2149	1.04823				1.94698	0.50588			0.58656	0.33186	1.73941
		1.10091	1.20045	0.80539	0.53821				1.39891	1.29641			0.61828	0.42807	0.80791
		2.50985	2.5253	1.5644	0.33294				0.72317	0.87437			0.57005	1.12153	2.10382
		0.7564	0.72104	0.82145	0.79177				1.21245	1.0026			0.5716	0.59305	1.22488
		3.02654	2.22012	0.75838	0.62341				1.04178	0.43719			1.81645	0.40572	0.43719
		1.37203	2.88929	3.46944	0.8314				1.31986	1.19334			0.36052	1.83889	1.00798
		1.11464	0.95463	0.53663	0.87116				1.10425	0.38098			0.80791	0.42388	0.6589
		1.31786	2.18575	0.51119	0.55602				1.01994	0.77013			0.69124	1.34605	0.805
		1.81286	3.13876	0.77686	0.58347				1.10978	0.43719			0.92414	1.2464	0.61828
		0.55985		6.5723	0.83251				1.45691	1.03698			0.44739	0.59317	1.61934
		5.3289	2.82721	4.53262	0.96575				2.95414	1.17671			0.63701	1.5777	0.30914
		3.42305	0.94115	2.42344	0.57655				4.06206	1.80952			0.9848	0.67419	0.49846
		0.36052	1.24596	1.33324	0.86677				3.59715	0.13825			0.60894	0.96308	0.41474
		1.46817	1.28361	8.69992	0.53209				1.1423	0.44584			0.78033	0.93776	1.01856
		4.61404	0.93966	4.3197	0.13825				1.21688	0.75653			0.64548	0.94615	0.3761
		8.85668	0.87876	2.2399	0.44584				2.27128	0.64598			0.39106	1.15291	2.95822
		4.36024	0.6589	2.71668	0.58329				2.53421	0.99104			1.16212	1.10076	1.02678
		1.47349	1.35768	6.60553	0.43719				2.59	1.24614			0.84655	0.46332	0.87456
		1.66614	1.34767	3.67244	0.48288				8.74479	0.87171			0.49462	0.78311	1.18283
		0.39589	2.12182	2.17182	0.8076				2.39764	0.13825			0.78206	1.31611	0.66589
		1.44987	0.70503	2.34534	1.15532				2.75189	0.81471			0.47088	0.44441	0.52844
		1.66126	4.00862	3.17581	0.36052				0.90354	0.49877			0.41474	0.44022	0.44281
		4.73968	0.94838	2.59653	1.0959				1.13309	0.36052			0.2765	0.67269	0.68771
		1.90474	0.90566	4.22609	0.71733				4.75837	1.03642			0.39589	0.79941	2.28906
		2.78486	4.76095	3.62813	0.7023				1.38245	0.48523			0.77526	0.72737	0.93317
		0.69952	3.97122	0.99885					3.0801	0.1955			0.58329	0.36232	0.36052
		1.24052	0.61828	1.21431	1.19359				1.8184	0.30914			0.3761	0.53976	0.22295
		0.65723	1.18085	1.46411	1.21078				2.6512				0.30914	0.52706	0.31526
		0.36052	4.50819	0.84594	1.02641				3.86322				0.39106	0.93958	0.30914
		0.52461	1.8975	0.48259	0.49846				2.07465				0.68289	0.35543	0.61204
		1.62428	0.36052	1.20632	0.50983				1.97515				0.91914	0.34432	0.17485
		3.94296	0.65723	1.02342	0.90566				0.29973				0.57265	0.71938	0.2765
		1.19359	0.47088	2.67288	0.58656				1.92739				1.08174	0.21613	0.52826
		0.49846	0.57005	1.26582	0.7522				2.27108					0.85013	0.43719
		1.27496	0.61544	0.48631	0.30914				2.94183					0.56555
		1.22722	1.0844	0.81832	0.39589				1.56828					0.85001
		2.46243	0.60023	1.4941	0.51843				1.44215					0.39092
		2.099	1.1074	2.76882	0.24731				0.68765
		3.42391	0.55645	3.32642	0.49846				0.76721
		2.76075	1.04928	1.24446	0.58656				0.60646
		0.57005	3.47375	0.53189	2.32517				1.17744
		0.43719	1.70819	0.80851	0.17485				0.22828
		0.57005	2.56117	0.69888	1.64221				0.78683
		0.52461	0.47119	1.41778	0.94393				2.50078
		2.32634	1.19328	0.39262	0.53821				3.02171
		1.38192	1.22896	5.41219	0.41474				2.83802
		0.69136	0.79177	1.14626	0.49462				0.35967
		0.65822	2.01368	1.1738	0.33294				0.96308
		3.11211	2.77639	2.09997	0.88457				1.65722
		1.06332	0.63052	1.10567	0.90937				1.50791
		2.88094	0.77879	1.96272	2.12794				1.91564
		2.89677	0.53184	2.56689	0.30914				2.90781
		0.86794	1.61526	1.85017	0.43719				0.61718
		0.93317	3.36938	1.92126	0.5559				0.94781
		0.76475	0.43719	2.16683	0.65148				3.32116
		0.64208	1.11297	2.68554	1.31786				0.92309
		0.44584	3.76193	1.3006	0.98375				0.17958
		1.18834	1.17059	1.7566	0.45011				1.24675
		3.0901	1.90857	1.80099	0.63658				1.21372
		1.81039	1.7953	2.63098	1.63078				0.79
		2.19823	1.20936	2.7202	2.29091				0.73765
		1.95463	0.60944	3.11603	1.50712				8.9117
		2.81095	1.50063	3.21189	0.50983				4.87204
		0.86485	1.87673	1.14543	0.63658				4.35103
		0.83295	0.84092	1.57461	0.6244				6.43292
		0.81322	0.99117	0.18959	0.55985				7.16851
		1.37419	0.49846	1.38257	0.78695				3.83406
		0.88569	0.49846	0.67107	0.41474				5.12738
		0.36052	4.42299	2.93867	0.30914				4.78468
		1.69081	1.23384	1.09728	0.30914				4.71517
		1.31824	2.57662	1.20224	1.67511				1.59582
		1.56889	2.87321	0.56009	0.87876				5.05869
		3.01566	2.31472	2.04272	2.80427				6.65862
		5.28512	0.74707	1.19943	0.90702				1.19813
		5.26367	1.80723	1.76222	0.63052				1.03968
		1.3685	1.69774	1.02373	0.52461				1.16027
		2.5535	2.50583	1.21134	1.49197				3.25042
		1.5564	1.29536	1.83501	0.72104				6.20064
		1.24948	11.3079	1.40647	1.95995				4.30486
		1.18122	7.49022		0.1955				2.37632
		1.12212	2.3839	3.69974	1.09541				1.08446
		0.69124	1.88044	8.58088	0.77013				0.13404
		4.28586	0.99698	4.01114	0.47787				2.20505
		1.72234	3.23781	3.51233	0.79771				2.13732
		1.07977	3.37779	7.17417	0.70929				1.05645
		0.98628	0.84092	2.88431	0.66879				1.44959
		2.94147	0.47088	4.5674	0.55645				0.77931
		0.78033	0.45042	2.02994	0.72104				3.45524
		2.17783	0.52461	3.15472	0.30914				0.83284
		2.45037	2.67913	3.67019	0.55645				1.01911
		0.52844	1.18308	5.81118	0.9132				1.04205
		1.27261	1.94084	0.96415	0.43719				1.94437
		0.61828	2.75215	1.67593					8.70657
		2.80285	2.91729	4.56839					6.95994
		0.43719	3.14828	2.85179					1.45197
		0.75474	1.44752	2.74956					4.32112
		0.89558	2.77429	2.2564					2.81776
		1.54224	5.14267	0.63431					0.57117
		1.28182	2.70189	0.69156					0.93084
		0.53184	1.69607	1.57876					1.87268
		1.11674	1.58948	1.44259					0.41965
		1.27904	1.24441	2.99726					4.1095
		1.37506	0.58786	5.15883					2.44393
		1.05108	6.056	4.31776					1.26036
		0.932	4.89276	2.51605					2.35353
		1.32176	2.43324	1.32216					3.47661
		0.33294	1.13931	1.60642					3.66647
		1.37778	5.58752	3.44792					0.67107
		0.79177	1.75258	3.42335					2.84585
		0.69402	1.3128	1.22044					2.98646
		2.5867	1.8303	1.84455					4.79861
		2.2647	6.70173	1.77678					1.2953
		1.31063	1.80569	1.08664					0.95881
		0.61828	4.47264	0.82054					3.05067
		2.44276	5.4779	0.87668					0.97266
		0.40058	2.61254	3.40848					0.38111
			2.45859	0.634					1.68998
		10.5053	0.97596	1.28663					1.11117
		4.77943	0.5776	1.08284					2.16141
		2.7945	1.03364	0.92661					1.69199
		4.19571	2.15514	0.57671					1.13597
		4.6721	1.68902	2.90761					2.01099
		4.4136	1.15105	4.43514					1.07841
		7.20359	1.38105	1.48377					0.88526
		1.43911	2.15978	1.3821					1.26273
		1.31174	1.20113	1.35049					0.60286
		12.0019	1.49574	1.97641					1.21099
		2.43479	0.59899	1.11402					0.74687
		0.7279	0.44584	1.27745					3.21636
		4.01289	0.49462	1.75328					0.60947
		8.79844	0.75337	3.38011					1.90916
		2.42119	0.99407	2.91236					1.54581
		0.79177	3.34552	1.25921					3.47641
		0.87994	2.80396	0.94492					0.51119
		0.63701	2.00923	1.29051					2.1658
		3.70517	0.66879	1.5269					1.05072
		4.69541	0.89168	0.51262					3.76557
		3.52772	1.73261	1.84748
		2.38446	3.21957	0.96779					8.10248
		2.53909	2.15718	1.29514					6.08358
		0.1955	2.00422	2.48626					2.54877
		0.5559	0.31916	1.68598					4.58995
		4.24233	1.11946	0.64425					1.7932
		1.30667	1.01404	2.48286					5.2124
		1.5998	0.80815	2.17273					3.59561
		1.31416		1.20216					8.21239
		2.69224	1.77496	1.66992					2.44251
		5.95299	0.61884	1.51289					3.82334
		2.18847	4.72836	2.99789					0.80127
		1.62546	2.68878	1.23848					0.79941
		1.30513	1.47466	1.21581					0.75838
		1.26364	0.65723	1.17854					2.47435
		3.738	1.75363	1.37513					4.98708
		1.31712	0.9519	1.92059					4.03259
		0.97917	2.58571	1.04067					1.62399
		0.87932	5.5508	2.58857					7.74234
		0.9132	1.30018	0.68927					3.53476
		0.7564	0.74633	3.71798					3.21442
		1.16255	0.61828	3.13767					0.54692
		1.31675	6.68609	1.63158					1.28042
		3.21673	1.83518	3.11638					1.50613
		4.00423	3.95032	3.49726					0.08478
		1.53259	2.80965	1.3116					0.28944
		5.65572	2.32047	3.492					3.3682
		3.14093	3.53149	1.40821					1.71656
		1.0026	5.87527	2.17035					1.1014
		2.13975	0.96606	1.03093					0.89492
		0.98338	2.45025	0.42807					1.02955
		0.63052	2.26921	1.20592					2.6006
		1.19359	1.13164	5.11859					2.20782
		1.00798	1.63201	7.21476					3.43293
		3.25209	0.81471	5.96196					1.83395
		2.10413	1.83827	4.64926					0.81096
		1.66682	0.99883	5.37674					0.75981
		1.01757	1.50557	4.04885					6.74602
		1.66967	0.62137	4.09593					7.43735
		1.03036	4.88899	3.01103					2.09126
		1.26457	0.3761	1.64448					5.29026
		2.91952	1.15656	2.79592					2.68463
		0.39477	0.8732	2.64159					2.61599
		1.06827	2.69045	1.8694					5.88473
		1.78522	1.21968	3.73966					4.75509
		2.32115	0.98338	4.59308					5.56672
		1.18283	2.40474	1.1605					1.41042
		1.95816	0.55299	3.1243					8.73964
		1.89212	1.49846	4.98388					4.3936
		2.36084	0.55602	1.49861					3.01182
		1.23928	0.64208	6.56241					3.44452
		2.10407	3.38966	5.29504					1.43167
		0.97793	0.87876	4.51652					6.32867
		2.0075	3.75241	0.74414					1.97321
		1.50941	3.40401	1.62972					4.80438
		0.66966	0.93125	1.4941					4.48887
		0.43719	0.61884	1.20545					2.53156
		0.50223	0.90807	1.7752					1.32683
		1.85818	0.58347	3.39439					1.89329
		1.98987	0.75245	2.3034					1.98721
		3.1758	1.0026	1.58252					1.56072
		1.46199	0.7083	1.80166					1.16339
		7.02688	0.92006	0.73089					4.29117
		0.40015	0.70583	0.46099					0.75981
		0.30914	0.72172	0.89436					0.84665
		0.91289	0.44584	0.88115					2.42593
		0.99883	2.52803	1.05451					0.82054
		1.32386	1.19421	4.86907					3.86243
		0.72104	1.14487	3.39404					2.5862
		0.89051	0.75566	1.56868					1.91212
		0.72104	2.95724	2.39056					2.07212
		0.48288	2.30025	2.96478					0.63111
		0.30914	0.63658	2.69421					1.90061
		1.73366	1.08799	2.01819					3.27377
		2.05968	0.8199	1.62264					1.72867
		0.52844	0.96545	1.80637					0.61501
		0.49846	0.96736	2.3269					0.33186
		2.5109	0.72611	0.82564					0.79039
		1.27582	1.52598	0.8148					1.49145
		1.41691	1.75827	1.18586					1.67146
		3.15867	0.30914	0.81832					0.57814
		1.33586	1.11692	1.78433					0.67712
		0.76203	1.52703	1.78406					0.89678
		0.58409	1.409	0.64425					4.9372
		1.46582	0.62137	1.64958					2.65211
		0.98925	0.55299	3.35807					7.2027
		1.07977	4.03743	1.38115					2.84937
		0.69124	5.49688	2.33842					3.26312
		4.47004	4.842	4.39336					2.74065
		1.44542	7.04042	1.32216					2.46098
		1.22413	0.9618	1.47115					5.52787
		1.35768	1.99902	2.00351					1.50937
		0.97614	2.75209	2.17308					1.55313
		0.81471	1.4017	3.41865					2.19832
		0.57018	2.30631	0.73271					1.00554
		0.43719	2.69787	1.72218					2.3449
		1.26494	1.64197	3.4679					1.19306
		0.56406	1.8967	0.57426					2.37501
		0.31526	1.27452	1.83664					4.85665
		0.74453	1.61427	3.1931					4.82171
		1.76927	2.47584	0.84744					1.05072
		0.97861	1.13671	1.46973					2.14392
		1.41902	0.91914	4.24559					0.65813
		1.18976	1.2689	3.95738					1.96166
		1.07766	1.34828	1.47574					1.73358
		0.58656	1.98994	3.67854					1.9573
		0.36052	2.26884	6.21496					1.4397
		0.66879	1.8026	1.05914					5.24029
		1.22345	2.25932	1.45794					1.24303
		0.77724	1.08935	2.45449					3.03773
		0.45042	1.94536	1.11805					1.64946
		0.46352	0.72883	2.40583					4.11179
		0.99698	1.96119	2.97617					1.60737
		0.39106	1.29369	1.57916					0.44441
		0.44584	3.27509	4.41777					3.43305
			1.67727	4.88161					2.57603
		5.79657	0.93966	2.72511					1.06448
		5.29044	2.15582	3.52839					0.21194
		2.3533	0.92519	2.95837					1.1514
		2.68414	0.99018	3.21889					1.3548
		0.74954	2.11062	1.98753					1.50015
		1.35323	1.08069	3.76589					0.92277
		0.74565	2.01256	0.96115					0.80127
		1.79493	0.50983	1.47436					0.55946
		2.38941	1.0977	2.58735					1.82014
		3.80793	1.20756	1.35543					0.75099
		0.36052	3.58485	1.82184					1.66996
		0.69952	0.92742	1.09914					0.61766
		0.96545	0.91889	0.77006					1.59376
		2.0653	0.57005	0.96479					0.92012
		3.21766	0.85892	0.51119					2.44903
		1.78955	9.30988	0.70371					7.91095
		0.9443	5.90693	0.63431					8.03811
		0.78342	2.5773	1.30993					7.56909
		1.37889	0.62589	0.94362					5.53879
		1.90517	5.56459	1.40742					0.60706
		0.63658	3.65132	1.7335					1.01911
		1.56431	0.75807	0.62838					1.75031
		1.06177	1.45209	0.90378					1.97554
		1.14895	5.1517	2.2816					1.92641
		1.07179	3.21741	0.70312					1.61299
		1.79017	2.24597	0.8997					3.59802
		0.86114	5.06279	3.97589					1.8726
		0.93564	0.70496	0.63894					3.56776
		4.13481	0.52826	2.06405					0.81718
		0.57265	0.87035	1.58138					0.78359
		2.86017	2.29351	0.6848					3.40155
		5.92622	2.50119	0.66055					1.07869
		1.12638	6.12809	2.00905					1.88364
		10.3446	3.09734	1.3694					2.7505
		1.74745	4.47524	0.77409					1.79901
		0.76475	0.64548	0.72167					2.73274
		9.50977	1.44418	1.74034					1.94995
		1.45154	1.2012						2.31096
		1.70423	1.79852	7.0124					1.39171
		1.978	9.69142	3.09921					0.94667
		0.817	2.81256	5.1815					2.66671
		1.80754	2.80854	3.93277					1.29462
		0.62286	2.00991	2.88945					0.97452
		1.10091	0.74453	2.00134					0.64314
		0.77013	1.65489	2.29098					0.78311
		1.77385	0.9566	2.0138					1.21095
		2.54626	1.0572	0.42807					0.74687
		1.76272	1.76241	1.19813					0.99208
		6.56119	1.20905	1.94631					8.05916
		4.71995	1.11464	2.82833					0.55934
		3.64074	0.89459	0.65528					5.74468
		2.32783	0.79177	1.49667					8.29242
		1.25752	0.51194	0.84665					3.07603
		0.86114	1.36541	1.5951					1.26361
		2.72458	2.19589	4.44523					2.64008
		3.65707	4.94396	2.42391					3.05158
		1.28473	1.05108	1.8305					2.12474
		0.93966	0.63052	1.35298					1.69377
		1.42835	0.48288	1.30091					2.2109
		0.68011	2.86697	0.89587					0.56211
		3.60538	2.39862	1.45454					1.75055
		1.24441	0.98375	2.20442					1.99327
		0.82491	1.27669	5.33765					1.44599
		1.99977	2.36962	3.34593					0.91933
		1.50885	0.34976	1.53999					0.44022
		1.46681	0.94461	3.04208					2.33339
		1.72234	1.00798	2.22068					1.11785
		1.14444	1.42031	1.15979					0.69105
		1.09868	1.37042	5.53958					2.91204
		2.13165	0.22295	1.36524					1.41893
		0.7237	0.39589	1.15936					1.32346
		2.08663	1.43416	0.85666					2.37774
		6.52144	0.47088	1.26598					10.3892
		2.12355	2.09102	1.88486					10.3996
		1.17912	1.63739	0.72673					2.37026
		0.62137	1.1129	0.8872					6.55722
		0.75245	6.48731	0.69663					2.35191
		0.72104	4.47208	0.87743					4.04778
		1.57995	4.27164	0.62838					1.71977
		0.70496	2.86264	2.26859					6.60601
		0.79177	1.93157	0.97515					2.80625
		1.05652	4.61441	4.37077					2.14139
		3.72823	1.48387	0.99022					2.84277
		4.76707	1.11297	0.9162					1.94472
		4.51196	2.14018	2.22926					4.10376
		1.52703	4.16115	1.15694					1.46269
		4.27417	1.31836	1.63744					0.79039
		1.42056	1.10685	0.99402					0.94097
		3.06173	0.94183	1.23856					0.64717
		2.48648	1.91154	2.72241					1.35424
		2.44981	0.66836	0.59345					1.31986
		0.91289	1.33184	3.27163					1.2149
		1.38421	1.5415	2.86729					2.76582
		2.53186	3.04954	6.14874					3.55213
		3.44048	1.49018	5.28219					1.45537
		1.89701	1.57668	1.12889					1.46257
		4.08269	0.45011	8.63828					1.26341
		0.86114	2.44246	3.64309					1.14072
		1.60753	0.41474	1.98895					2.84502
		3.15459	0.41474	1.48694					0.63807
		1.22246	1.04613	0.9365					1.94437
		0.85347	1.10617	0.95501					1.1484
		1.01967	1.03809	2.23353					0.97464
		1.2731	0.472	0.88384					1.195
		0.80376	0.44584	0.43674
		1.66416	0.57005	1.43578					11.515
		0.72104	0.91914	1.20956					7.82447
		1.30179	2.92175	2.06286					5.88944
		2.34829	0.45011	1.80063					13.3411*
		0.81322		3.90867					4.84114
		2.13492	9.38383	2.70738					2.82322
		2.52858	1.05411	3.79829					4.75521
		0.55645	6.59897	2.24121					1.27365
		1.20342	9.60746	1.2373					10.8633
		3.49941	2.12052	0.99402					1.492
		1.32244	4.53595	2.70429					4.5964
		3.52321	0.74194	2.09518					2.24311
		0.97756	3.3185	0.64001					1.18942
		1.0026	1.92848	1.88985					1.92902
		0.92396	1.4592	0.97515					4.17806
		0.58656	3.10853	1.51776					6.97323
		1.81948	4.8522	2.17609					2.72918
		0.94176	2.72093	1.83972					2.35234
		2.12608	1.06468	1.01642					1.56595
		1.01151	8.10628	3.11551					5.19807
		7.11684	2.83908	2.83098					5.66583
		1.35694	2.31385	1.97926					12.4439
		1.50879	3.09833	2.75027					1.54478
		0.48288	3.12899	1.84898					0.9962
		0.7237	3.42268	1.56733					3.92865
		0.39589	1.0026	1.26546					1.29257
		1.04186	1.1735	1.55036					5.51869
		4.60063	4.59549	5.57155					4.57563
		0.69124	1.5334	1.93519					5.36693
		0.64134	2.6693	1.21055					2.88577
		0.22295	1.84093	1.60329					1.58308
		3.13981	0.64821	7.41689					2.36552
			1.35323	8.53261					4.01759
			4.9737	1.38257					2.72297
			3.07644	3.72601					1.98278
			1.27261	1.35543					4.64613
			1.03914	0.42807					1.51546
			1.84884	0.95917					4.08437
			1.88631	3.13209					3.33398
			0.87994	4.63319					1.71035
			0.94956	3.91402					1.57018
			0.99364	6.35652					0.32363
			1.41395	3.05467					2.24354
			0.84092	4.81649					2.08232
			1.00798	1.23567					1.22602
			0.44584	2.05222					3.02622
			0.82108	1.04253					2.8527
			2.21641	3.99077					2.23975
			1.62484	2.72095					2.74394
			3.24956	1.05147					1.59091
			1.46032	1.85092					1.31488
			2.70071	1.19603					1.57876
			1.16602	1.35424					4.35146
			1.61977	0.64001					1.86398
			1.12471	1.67835					1.37023
			0.83307	1.0955					1.02457
			0.61544	1.71684					1.4069
			2.85633	3.09791					0.42807
			1.94931	2.26965					0.70395
			2.05671	1.95275					2.88909
			0.86516	2.22135					0.86445
			0.9686	1.63597					0.32363
			0.75368	2.13997					4.97031
			1.84785	2.60305					1.9357
			1.33079	1.60674					2.79802
			1.32324	2.24323					3.12386
			0.98338	0.93199					7.57708
			1.23168	0.75569					1.19342
			1.24707	2.09305					1.42554
			1.15928	0.9579					1.81341
			1.1458	1.78655					0.96384
			0.97756	1.55894					0.77931
			0.7514	1.11572					6.98379
			4.43004	0.52077					5.04607
			1.33468	0.2714					2.95603
			0.60894	0.59305					2.29569
			1.18283	1.83355					2.0225
			0.80018	1.05602					2.39202
			0.9618	0.45913					4.51296
			1.84124	1.37873					1.92601
			1.18283	1.60832					2.8483
			0.92519	2.77519					3.28927
			0.45042	5.47379					1.51554
			2.55004	2.31887					1.43424
			0.99537	4.85245					5.15198
			1.27026	7.11712					0.87668
			0.72883	3.85139					4.28266
			1.55386	3.26712					2.82465
			2.09925	1.40556					6.18525
			0.51843	1.49062					3.58616
			0.81378	2.02381					4.36227
			0.61828	1.75822					3.51463
			0.99117	1.57061					0.6192
			0.50464	1.5885					0.70197
			2.55795	1.10334					1.155
			0.61828	1.13368					1.15291
			0.8481	2.33521					1.1535
			0.74769	1.38372					1.76997
			1.04137	0.67269					0.80107
			0.39106	0.96977					1.87806
			0.74806	2.15615					1.50937
			0.7522	1.76052					1.71767
			0.58329	1.94607					2.44603
			0.50983	2.44508					0.91565
			1.24781	1.69097					0.66055
			1.31786	2.13534					1.04178
			1.12824	0.90516					1.33339
			0.59899	1.29233					1.39211
			0.82602	1.00656					1.01495
			0.67578	0.84072					1.36576
			1.12997	1.05685					4.36337
			1.9304	0.94587					4.2844
			1.22234	0.83621					1.19386
			1.0026	0.75589					1.60349
			0.91642	3.07908					2.56804
			0.86504	0.86722					4.19531
			0.72883	0.92241					1.12411
			6.12592	1.03501					2.34732
			3.29698	1.36196					3.5274
			3.98908	0.76262					2.10412
			0.36052	1.50383					1.15489
			2.74541	0.70814					1.19619
			5.23127	2.46019					1.24952
			1.76105						2.87331
			1.23965	9.72516					5.46346
			1.10617	10.974					1.19896
			1.15229	9.46614					2.9933
			1.14054	11.5211					0.63894
			0.9519	1.88846					0.51119
			1.62942	7.7893					1.68752
			0.9686	2.82346					2.90864
			0.77526	1.45173					3.77566
			0.90312	3.04347					2.06377
			1.35663	6.30545					1.91034
			1.71375	3.1239					1.2964
			1.36312	3.01645					0.48338
			0.48288	2.12193					1.36849
			0.85898	4.00596					1.10076
			1.19798	1.36524					0.46807
			0.75319	1.40168					1.57544
			1.27731	2.44029					1.50905
			1.49414	0.95094					2.01788
			1.2885	1.72867					1.40556
			2.3661	1.55792					4.35965
			0.80376	0.84257					0.91925
			1.20466	2.46613					1.53972
			4.19757	1.41893					0.88882
			0.51076	1.21154					1.08446
			1.22896	1.36006					1.3169
			1.5726	1.67751					1.14076
			0.92439	2.93752					3.76613
			0.39657	6.46888					0.57845
			0.74769	5.11472					3.46335
			0.39106	2.07322					1.15742
			0.88896	1.4962					4.32013
			0.63658	1.3548					1.94559
			0.64208	1.13855					2.34229
			0.72234	2.11302					0.33458
			0.72172	5.53994					1.26958
			1.25437	2.15429					2.2636
			1.29369	2.77278					2.66718
			0.99685	0.95723					0.8997
			1.48029	0.89919					0.67269
			1.24781	5.56965					2.3434
			0.64821	8.48707					0.82774
			0.9205	3.52005					0.76139
			0.49846	3.43973					1.82374
			1.06827	3.76724					1.82473
			0.57148	9.90885					1.79355
			7.59026	3.6544					1.08977
			5.01252	3.96739					1.3131
			2.13171	1.87865					0.89959
			2.45797	0.81642					0.42388
			2.15743	0.56737					1.72364
			2.60284	1.95374					0.82133
			1.71004	1.15069					2.67276
			5.65844	1.05859					2.22823
			5.10663	0.98243					2.39179
			1.99266	0.49968					1.13079
			3.88614	0.38111					0.65635
			2.98858	0.44287					1.29514
			8.00383	0.29672					0.82616
			6.1909	8.38049					1.08284
			2.0096	7.19633					0.18959
			0.64548	2.08098					1.52211
			3.58491	4.43751					2.21253
			2.1915	5.26968					1.31884
			3.16893	1.63665					0.69888
			1.85608	1.44302					1.33284
			2.34297	5.22518					2.45932
			3.58844	2.51594					2.78548
			1.07204	2.4977					3.58663
			1.36362	2.53734					1.17376
			0.79771	5.69095					0.84257
			0.94615	1.72151					1.80012
			0.85997	2.93151					0.90299
			0.95258	4.12311					0.77931
			2.19106	3.21312					0.85254
			1.81379	1.21554					1.46736
			2.01411	0.87474					0.70814
			2.80285	0.54692					3.63118
			0.78695	4.72122					0.47048
			5.41162	1.73662					0.97329
			3.45452	2.46988
			2.64797	4.52954					7.84113
			1.83499	1.24287					2.20173
			1.32906	1.45402					1.76079
			2.49699	1.60151					10.2419
			1.99637	4.29271					1.76709
			1.44239	2.23421					4.67952
			2.13134	2.43258					4.82844
			1.60555	0.55388					4.22581
			1.45284	3.61476					3.63624
			0.5716	2.80645					2.17917
			0.80611	0.9941					2.89364
			1.4163	1.46696					5.93976
			1.18122	2.80217					4.29133
			1.18871	2.05914					1.12759
			1.34439	1.98895					2.94045
			2.70009	0.61196					4.58433
			1.84668	2.52108					5.85063
			0.68011	1.08866					1.43839
			0.78206	1.04205					3.69543
			0.6526	0.48758					4.29081
			0.74453	2.75137					3.45425
			0.52931	3.50438					4.35542
			0.9307	3.03188					1.85313
			0.89051	3.33406					1.30479
			1.06554	2.69326					6.43323
			0.60894	0.6461					8.12135
			0.93051	1.17574					5.94633
			1.22265	1.12573					4.63102
			2.26915	0.96918					3.66077
			1.80309	5.0583					5.26007
			0.62286	1.80202					2.96636
			0.49945	4.79069					3.1713
			0.45784	4.05917					4.07559
			1.6497	1.60041					1.08446
			0.94857	1.99449					8.27236
			1.61427	1.48108					7.45127
			1.20503	1.61144					7.06094
			0.43719	0.81425					1.39222
			1.77156	2.52729					5.08793
			2.61792	4.17347					2.69397
			0.57005	1.05388					5.93636
			0.472	0.67946					4.42652
			0.93181	2.25332					1.6133
			1.01478	1.64883					1.26186
			0.75498	3.02503					0.68765
			0.63658	1.32904					4.48194
			0.60894	5.89739					5.97897
			0.91289	4.9226					1.40267
			0.3761	3.3703					2.62545
			1.47466	3.9734					4.6358
			0.99438	1.61936					2.66782
			1.14221	3.26506					2.56211
			0.41845	2.26898					2.10531
			0.45011	2.43986					2.97253
			1.40523	0.8148					3.24354
			0.67708	1.03216					2.74876
			1.4051	2.75517					2.78912
			1.58694	3.70829					3.89328
			0.67238	3.05435					1.99204
			2.08917	2.99374					6.11752
			1.23576	1.24264					3.37196
			0.88457	2.28714					1.4253
			0.6244	4.4338					0.51808
			1.06895	0.99632					2.4941
			0.94115	1.23381					2.2166
			0.64548	1.97119					2.40077
			0.6283	1.00103					3.45267
			1.40473	0.88079					5.52063
			0.92439	1.19528					3.73424
			1.93398	1.43883					3.38498
			1.92526	1.49402					2.1605
			2.27428	1.93456					1.69215
			2.25141	1.14472					2.02729
			0.49846	0.99426					3.22134
			1.25091	0.79039					2.19789
			0.34976	1.96905					2.84383
			1.68129	3.90147					3.33074
			0.63559	2.26431					0.73168
			0.85892	0.88882					1.52009
			0.50983	2.52713					1.12921
			0.75807	2.69456					1.55946
			0.97861	1.63032					5.05933
			0.48288	3.59632					4.19068
			0.4328	1.04545					2.05115
			0.64548	2.31116					6.58702
			0.87171	1.90991					2.01321
			0.25492	1.40144					0.989
			0.64548	1.62881					2.02258
			1.2493	1.88597					2.46632
			0.62137	0.86481					3.98456
			0.39589	1.26048					3.67355
			1.37605	2.05475					1.11766
			1.03383	1.14009					1.60329
			0.84327	1.07394					0.33186
			1.67764	0.82592					0.63621
			1.39509	2.0316					1.60045
			0.47088	0.9399					0.46099
			0.58786	1.54288					4.79781
			0.4328	1.45493					0.65497
			0.60023	1.85432					1.16126
			1.12589	1.86544					1.37323
				6.64078					0.75981
				1.18286					1.66814
				1.37608					1.04842
				0.59764					0.84451
				0.87668					0.9583
				2.54126					0.57117
				2.01404					0.56009
				1.93891					0.69156
				0.60599					0.88147
				0.91039					0.54692
				2.73175					4.54611
									2.25205
									2.99251
									1.14543
									3.95738
									1.54446
									3.4101
									1.10694
									1.134
									1.91857
									0.61473
									1.41042
									5.27514
									0.59503
									0.92661
									1.56599
									2.67688
									1.41667
									0.74802
									3.02468
									0.29672
									1.86144
									1.0576
									0.69845
									0.84855
									1.53461
									4.47043
									3.2721
									1.19386
									0.67843

[truncated: 4 more sheets: Fig. 7B, Fig. 8, Fig. 9B, Fig. S1]
